# Supplementary material for: Beyond gene-disease validity: capturing structured data on inheritance, allelic requirement, disease-relevant variant classes, and disease mechanism for inherited cardiac conditions
Source: Genome Med. 2023 Oct 23;15:86. doi: 10.1186/s13073-023-01246-8 (PMC10594882; doi:10.1186/s13073-023-01246-8)
Supplement: Supplementary file 3 — Additional file 3: Table S1. A table showing the curation of syndromic forms of (hypertrophic) cardiomyopathy that can have isolated left ventricular hypertrophy as the presenting feature: structured representation of inheritance, allelic requirement, disease-associated variant consequence, and variant classes reported with evidence of pathogenicity for each gene-disease pair. Tables S2–S5. Details of the filtering process of each pipeline for the 3 datasets (Table S2 - Set 1, Table S3 - Set2a and Table S4 -Set2b). Details of the demographics of the cohorts used in Set2a and Set2b are available in Table S5. Tables S6–S8. The same information that is presented in Additional File 2 is included here in xls format. Table S6. (CardiacG2P) includes a structured representation of inheritance and mechanism data for all curated gene-disease pairs. In addition this also includes information for 7 genes related to a syndrome where LVH is seen only with overt syndromic features. Table S7. (Narr_sum) has narrative summaries for each gene-disease pair as plain free text. Table S8. (Other_limited) is a list of gene-disease pairs where there is no established relationship (gene disease validity assertion from ClinGen); these are included for completeness. [file 13073_2023_1246_MOESM3_ESM.xlsx]

## Sheet: Contents
Table
S1	Syndromic HCM
S2	Filtering process for each pipeline for Set1
S3	Filtering process for each pipeline for Set2A
S4	Filtering process for each pipeline for Set2B
S5	Details of the demographics of the cohorts used in Set2a and Set2b
S6	CardiacG2P - a structured representation of inheritance and mechanism data for all curated gene-disease pairs
S7	Narrative summaries for each gene-disease pair
S8	List of gene-disease pairs where there is no established relationship (included for completeness)

## Sheet: S1_Syndromic_HCM
	Hypertrophic Cardiomyopathy - Rare syndromic disorder with HCM that can present with isolated left ventricular hypertrophy (LVH)
	Gene	Disease	Gene-Disease Validitya	Inheritance	Allelic requirment	Crosscutting Modifiers	Disease-associated variant consequence	Variant classes reported with evidence of pathogenicity
	Hypertrophic Cardiomyopathy Intrinsic cardiomyopathy
	PLNb	PLN-related Intrinsic Cardiomyopathy	Definitive	AD	Monoallelic autosomal	Typified by incomplete penetrance	Decreased gene product level; Altered gene product sequence	Missense; Inframe indels; NMD truncating*; Structural variants (whole exon deletions)
	Rare familial syndrome with HCM that can present with isolated left ventricular hypertrophy (LVH)
	ALPK3	ALPK3-related HCM	Strong	AR; AD	Biallelic autosomal; Monoallelic autosomal			Missense; NMD truncating*
	CACNA1C	CACNA1C-related Timothy syndrome	Definitive	AD	Monoallelic autosomal	Typically de novo	Altered gene product sequence	Missense
	DES	DES-related Myofibrillar myopathy	Definitive			Typified by incomplete penetrance; Typified by age-related onset	Absent gene product level; Altered gene product sequence	Missense; Inframe deletion; NMD truncating*
	FHL1	FHL1-related Emery-Dreifuss muscular dystrophy	Definitive	X-linked recessive	Monoallelic X hemizygous	Typified by age-related onset		Splice region; Frameshift variant NMD escaping; Stop gained NMD escaping; Missense; Stop lost
	FLNC	FLNC-related Myofibrillar myopathy	Definitive	AD	Monoallelic autosomal	Typified by age-related onset	Altered gene product sequence	Missense; Inframe deletion; Stop gained NMD escaping
	GLA	GLA-related Fabry disease	Definitive	X-linked recessive	Monoallelic X hemizygous			Missense; Inframe indels; NMD truncating*; Structural variants
	LAMP2	LAMP2-related Danon disease	Definitive	X-linked dominant	Monoallelic X heterozygous	Typified by age-related onset		Missense; Start lost; NMD truncating*; Copy number variants
	PRKAG2	PRKAG2-related cardiomyopathy	Definitive	AD	Monoallelic autosomal		Altered gene product sequence	Missense; Inframe insertion
	PTPN11	PTPN11-related Noonan syndrome	Definitive	AD	Monoallelic autosomal		Altered gene product sequence	Missense; Inframe deletion
	PTPN11	PTPN11-related Noonan syndrome with multiple lentigines	Definitive	AD	Monoallelic autosomal		Altered gene product sequence	Missense
	RAF1	RAF1-related Noonan syndrome	Definitive	AD	Monoallelic autosomal		Altered gene product sequence
	RIT1	RIT1-related Noonan syndrome	Definitive	AD	Monoallelic autosomal		Altered gene product sequence	Missense
	TTR	TTR-related hereditary ATTR amyloidosis	Definitive	AD	Monoallelic autosomal	Typified by incomplete penetrance	Altered gene product sequence	Missense; Inframe indels
	aGene-Disease Validity - ClinGen classification (https://clinicalgenome.org/) bPLN-related intrinsic cardiomyopathy is also recorded under DCM in Table 1 *NMD truncating = truncating variants nonsense mediated decay (NMD) triggering: frameshift, stop gained, splice acceptor/donor, splice region/intronic variants with proven effect on splicing AD - autosomal dominant; AR - autosomal recessive; ind…

## Sheet: S2_Set1
Set 1 to assess sensitivity
285 gold standard true positive variants classified as P/LP for HCM and DCM in the last 3 years by the Clinical Genetics & Genomics Laboratory of the NHS Genomic Medicine Service South East Genomics Laboratory Hub at the Royal Brompton Hospital
All three pipelines interrogate the same gene list which includes 21 HCM and 12 DCM genes classified by ClinGen as "Definitive" or "Strong"
PIPELINE 1 - input 285 variants
Filtering step	Number of variants retained
On gene symbol	285
gnomAD global AF <0.0001	285
Remove all intron, synonymous, 3'UTR and 5'UTR variants	13
Total retained (only protein altering variants)	272
PIPELINE 2 - input 285 variants
Filtering step	Number of variants retained
On gene symbol	285
gnomAD global AF <0.0001	285
Retain High impact high confidence (HC LOFTEE) variants	134
Retain ClinVar P/LP (not already LOFTEE HC)	64
Total retained	198
PIPELINE 3 (CardiacG2P) - input 285 variants
Filtering step	Number of variants retained
On gene symbol	285
gnomAD global AF <0.0001	285
Remove all intron, synonymous, 3'UTR and 5'UTR variants (apart from MYBPC3 intron variants n=10)	3
Remove TTN missense (if not one of 3 specificed variants)	1
Remove variants where variant class is not a known mechanism for disease e.g. frameshift variant in MYH7	0
Remove variants in genes not robustly associated with specific disease e.g. MYBPC3 variant identified in a DCM patient	NA*
Total retained	281
*Disease information not available

## Sheet: S3_Set2a
Set2a to assess the number of variants retained for analysis in a disease cohort
5681 unique variants from 200 patients with cardiomyopathy (either HCM or DCM) from the Royal Brompton & Harefield Hospitals Cardiovascular Research Biobank
All three pipelines interrogate the same gene list which includes 21 HCM and 12 DCM genes classified by ClinGen as "Definitive" or "Strong"
PIPELINE 1 - input 5681 variants
Filtering step	Number of variants retained
On gene symbol	1043
gnomAD global AF <0.0001	226
Remove all intron, synonymous, 3'UTR and 5'UTR variants	115
Total retained (only protein altering variants)	111
PIPELINE 2 - input 5681 variants
Filtering step	Number of variants retained
On gene symbol	1043
gnomAD global AF <0.0001	226
Retain High impact high confidence (HC LOFTEE) variants	10
Retain ClinVar P/LP (not already LOFTEE HC)	7
Total retained	17
PIPELINE 3 (CardiacG2P) - input 5681 variants
Filtering step	Number of variants retained
On gene symbol	1043
gnomAD global AF <0.0001	226
Remove all intron, synonymous, 3'UTR and 5'UTR variants (apart from MYBPC3 intron variants n=4)	111
Remove TTN missense (if not one of 3 specificed variants)	39
Remove variants where variant class is not a known mechanism for disease e.g. frameshift variant in MYH7	0
Remove variants in genes not robustly associated with specific disease e.g. MYBPC3 variant identified in a DCM patient	9
Total retained	67

## Sheet: S4_Set2b
Set2b to assess the number of variants retained for analysis in a healthy cohort
6060 unique variants from 200 healthy volunteers recruited for the digital heart project
All three pipelines interrogate the same gene list which includes 21 HCM and 12 DCM genes classified by ClinGen as "Definitive" or "Strong"
PIPELINE 1 - input 6060 variants
Filtering step	Number of variants retained
On gene symbol	1052
gnomAD global AF <0.0001	201
Remove all intron, synonymous, 3'UTR and 5'UTR variants	128
Total retained (only protein altering variants)	73
PIPELINE 2 - input 6060 variants
Filtering step	Number of variants retained
On gene symbol	1052
gnomAD global AF <0.0001	201
Retain High impact high confidence (HC LOFTEE) variants	3
Retain ClinVar P/LP (not already LOFTEE HC)	0
Total retained	3
PIPELINE 3 (CardiacG2P) - input 6060 variants
Filtering step	Number of variants retained
On gene symbol	1052
gnomAD global AF <0.0001	201
Remove all intron, synonymous, 3'UTR and 5'UTR variants (apart from MYBPC3 intron variants n=0)	128
Remove TTN missense (if not one of 3 specificed variants)	34
Remove variants where variant class is not a known mechanism for disease e.g. frameshift variant in MYH7	2
Remove variants in genes not robustly associated with specific disease e.g. MYBPC3 variant identified in a DCM patient	NA*
Total retained	37
*Not applicable as healthy volunteer cohort

## Sheet: S5_demographics
	Details of the demographics of the cohorts used in Set2a and Set2b
		DCM/HCM, N = 2001	HVOL, N = 2001
	Ancestry
	Non-Finnish European	163 (81.5%)	125 (63%)
	South Asian	14 (7%)	40 (20%)
	African/African American	17 (8.5%)	23 (12%)
	Other	6 (3%)	15 (7.5%)
	Sex
	Male	143 (71.5%)	93 (47%)
	Female	57 (28.5%)	107 (54%)
	Age at scan	57 (45, 67)	35 (28, 47)
	1 Median (IQR) or Frequency (%) Age_at_scan - age at diagnostic cardiac MRI DCM - dilated cardiomyopathy; HCM - hypertrophic cardiomyopathy; HVOL - healthy volunteer

## Sheet: S6_CardiacG2P
Gene	OMIM gene number	Referral indication	Disease grouping	Disease name	MONDO ID	Gene disease validity (ClinGen)	Inheritance	Allelic requirement	Inheritance modifiers	Disease-associated variant consequence	Variant classes reported with evidence of pathogenicity *Further details on structural variants may be available in narrative summaries	Restricted repertoire of pathogenic variants	PMIDs	Curated_date	Expert_panel_review_date
SCN5A	600163	Brugada syndrome	Brugada syndrome	SCN5A-related Brugada syndrome	0011001	DEFINITIVE	Autosomal dominant	Monoallelic autosomal	Typified by incomplete penetrance	Decreased gene product level; altered gene product sequence	splice_region_variant; splice_acceptor_variant; splice_donor_variant; frameshift_variant_NMD_triggering; stop_gained_NMD_triggering; missense_variant; inframe_insertion; inframe_deletion	NA	9521325; 11748104; NBK1517; 25905440; 32850980; 25829473; 17075016; 17442746; 20564468; 20031634; 33164571; 29798782; 32533946; 20129283; 33131149; 30203441; 32893267; 29959160	29.01.2021	21.07.2021
RYR2	180902	Catecholaminergic polymorphic ventricular tachycardia (CPVT)	Classic CPVT phenotype	RYR2-related CPVT	0017990	DEFINITIVE	Autosomal dominant	Monoallelic autosomal	Typified by incomplete penetrance	Altered gene product sequence	missense_variant; exon_loss_variant*	Exon 3 deletion	29453246; 11208676; 12093772; 17875969; 19216760; 23479668; 24394973; 26018045; 17081562; 30696458; 31112425	08.01.2021	19.05.2021
CASQ2	114251	Catecholaminergic polymorphic ventricular tachycardia (CPVT)	Classic CPVT phenotype	CASQ2-related CPVT	0017990	DEFINITIVE	Autosomal recessive	Biallelic autosomal	NA	Absent gene product level; altered gene product sequence	splice_region_variant; splice_donor_variant_NMD_triggering; splice_acceptor_variant_NMD_triggering; frameshift_variant_NMD_triggering; stop_gained_NMD_triggering; missense_variant	NA	12386154; 16908766; 21618644; 15176429; 32693635; 27157848	08.01.2021	19.05.2021
CASQ2	114251	Catecholaminergic polymorphic ventricular tachycardia (CPVT)	Classic CPVT phenotype	CASQ2-related CPVT	0017990	MODERATE	Autosomal dominant	Monoallelic autosomal	Typified by incomplete penetrance	Decreased gene product level; Altered gene product sequence	splice_region_variant; splice_donor_variant_NMD_triggering; splice_acceptor_variant_NMD_triggering; frameshift_variant_NMD_triggering; stop_gained_NMD_triggering; missense_variant	NA	12386154; 16908766; 21618644; 15176429; 32693635; 27157848	08.01.2021	19.05.2021
CALM1	114180	Catecholaminergic polymorphic ventricular tachycardia (CPVT)	Atypical CPVT phenotype	CALM1-related CPVT	0017990	MODERATE	Autosomal dominant	Monoallelic autosomal	Typically de novo	Altered gene product sequence	missense_variant	NA	31983240; 23040497; 25557436; 32929985; 24563457; 26309258; 31170290	08.01.2021	19.05.2021
CALM2	114182	Catecholaminergic polymorphic ventricular tachycardia (CPVT)	Atypical CPVT phenotype	CALM2-related CPVT	0017990	MODERATE	Autosomal dominant	Monoallelic autosomal	Typically de novo	Altered gene product sequence	missense_variant	NA	31983240; 27100291; 24917665; 25557436; 26309258; 31170290	08.01.2021	19.05.2021
CALM3	114183	Catecholaminergic polymorphic ventricular tachycardia (CPVT)	Atypical CPVT phenotype	CALM3-related CPVT	0017990	MODERATE	Autosomal dominant	Monoallelic autosomal	Typically de novo	Altered gene product sequence	missense_variant	NA	31983240; 27516456; 31170290	08.01.2021	19.05.2021
TECRL	614021	Catecholaminergic polymorphic ventricular tachycardia (CPVT)	Atypical CPVT phenotype	TECRL-related CPVT	0017990	DEFINITIVE	Autosomal recessive	Biallelic autosomal	NA	Absent gene product level; altered gene product sequence	splice_donor_variant_NMD_triggering; stop_gained_NMD_triggering; missense_variant; exon_loss_variant*	Exon 2 deletion	27861123; 30790670; 33367594; 32173957	08.01.2021	19.05.2021
TRDN	603283	Catecholaminergic polymorphic ventricular tachycardia (CPVT)	Atypical CPVT phenotype	TRDN-related CPVT	0017990	DEFINITIVE	Autosomal recessive	Biallelic autosomal	NA	Absent gene product level; altered gene product sequence	frameshift_variant_NMD_triggering; stop_gained_NMD_triggering; missense_variant; exon_loss_variant*	Exon 2 deletion	22422768; 26200674; 26768964; 30479949; 25922419	08.01.2021	19.05.2021
KCNQ1	607542	Long QT Syndrome (LQTS)	Familial Long QT Syndrome	KCNQ1-related LQTS	0008646	DEFINITIVE	Autosomal dominant; autosomal recessive	Monoallelic autosomal; biallelic autosomal	Typified by incomplete penetrance	Decreased gene product level; altered gene product sequence	splice_acceptor_variant; splice_donor_variant; frameshift_variant; frameshift_variant_NMD_triggering; stop_gained; stop_gained_NMD_triggering; missense_variant; inframe_insertion; inframe_deletion; exon_loss_variant; tandem_duplication*	NA	31983240; 23900354; 23392653; 23591039; 27041150; 28944242; NBK1129; 15840476; 19716085; 9927399; 22995932; 29650123; 21185501; 27807201; 17470695; 25854863; 29532034; 25174857; 32893267; 22456477; 21787999; 27262388; 19841300; 29504689	01.11.2020	16.06.2021
KCNH2	152427	Long QT Syndrome (LQTS)	Familial Long QT Syndrome	KCNH2-related LQTS	0013367	DEFINITIVE	Autosomal dominant	Monoallelic autosomal	Typified by incomplete penetrance	Decreased gene product level; altered gene product sequence	splice_acceptor_variant; splice_donor_variant; frameshift_variant_NMD_triggering; stop_gained_NMD_triggering; missense_variant; inframe_insertion; inframe_deletion; exon_loss_variant; duplication*	NA	31983240; 26320108; 27761161; NBK1129; 15840476; 18774102; 19926013; 32893267; 21185499; 10491368; 10841244; 12621127; 19716085; 21185501; 9927399; 22995932; 29650123; 25417810; 24932360	14.10.2020	16.06.2021
SCN5A	600163	Long QT Syndrome (LQTS)	Familial Long QT Syndrome	SCN5A-related LQTS	0011377	DEFINITIVE	Autosomal dominant	Monoallelic autosomal	Typified by incomplete penetrance	Altered gene product sequence	missense_variant; inframe_insertion; inframe_deletion	NA	7889574; NBK1129; 29806494; 29798782; 31983240; 11463728; 26320108; 15840476; 19716085; 21185501; 9927399; 22995932; 29650123; 27566755; 32893267; 24932360	14.10.2020	16.06.2021
CALM1	114180	Long QT Syndrome (LQTS)	Long QT syndrome with an atypical presentation	CALM1-related LQTS	0014548	DEFINITIVE	Autosomal dominant	Monoallelic autosomal	Typically de novo	Altered gene product sequence	missense_variant	NA	23388215; 26969752; 31983240; 31170290	14.10.2020	16.06.2021
CALM2	114182	Long QT Syndrome (LQTS)	Long QT syndrome with an atypical presentation	CALM2-related LQTS	0014550	DEFINITIVE	Autosomal dominant	Monoallelic autosomal	Typically de novo	Altered gene product sequence	missense_variant	NA	23388215; 26969752; 31983240; 31170290; 27765793	14.10.2020	16.06.2021
CALM3	114183	Long QT Syndrome (LQTS)	Long QT syndrome with an atypical presentation	CALM3-related LQTS	0019171	DEFINITIVE	Autosomal dominant	Monoallelic autosomal	Typically de novo	Altered gene product sequence	missense_variant	NA	23388215; 26969752; 31983240; 31170290	14.10.2020	16.06.2021
TRDN	603283	Long QT Syndrome (LQTS)	Long QT syndrome with an atypical presentation	TRDN-related LQTS	0019171	DEFINITIVE	Autosomal recessive	Biallelic autosomal	NA	Absent gene product level	frameshift_variant_NMD_triggering	NA	31983240; 25922419; 26768964; 22422768; 26200674; 30479949; 30649896	04.11..2020	16.06.2021
KCNQ1	607542	Long QT Syndrome (LQTS)	Syndrome with QT prolongation and cardiac arrhythmias	KCNQ1- related Jervell and Lange-Nielsen syndrome	0024540	DEFINITIVE	Autosomal recessive	Biallelic autosomal	NA	Absent gene product; altered gene product sequence	splice_acceptor_variant; splice_donor_variant; frameshift_variant_NMD_triggering; stop_gained_NMD_triggering; missense_variant; exon_loss_variant; complex_structural_alteration*	NA	31983240; 9020846; 23392653; 23591039; 27041150; 27868350; 23392653; 11226272; 25187895	01.05.2021	16.06.2021
KCNE1	176261	Long QT Syndrome (LQTS)	Syndromic QT prolongation and cardiac arrhythmias	KCNE1-related Jervell and Lange-Nielsen syndrome 2	0012871	MODERATE	Autosomal recessive	Biallelic autosomal	NA	Altered gene product sequence	missense_variant; inframe_insertion; inframe_deletion, stop_gained_NMD_escaping	NA	30461122; 9354783; NBK1405; 31941373; 9445165; 9328483; 10973849; 19716085; 16461811	01.08.2021	30.08.2021
KCNJ2	600681	Long QT Syndrome (LQTS)	Syndromic QT prolongation and cardiac arrhythmias	KCNJ2-related Andersen Tawil syndrome	0008222	DEFINITIVE	Autosomal dominant	Monoallelic autosomal	NA	Altered gene product sequence	missense_variant; inframe_insertion; inframe_deletion; stop_gained_NMD_escaping	NA	31983240; 32947483; 32843460; NBK1264; 32299589; 21493816; 16217063; 32499698; 11371347; 12163457	01.05.2021	16.06.2021
CACNA1C	114205	Long QT Syndrome (LQTS)	Syndromic QT prolongation and cardiac arrhythmias	CACNA1C-related Timothy syndrome	0010979	DEFINITIVE	Autosomal dominant	Monoallelic autosomal	Typically de novo	Altered gene product sequence	missense_variant	NA	28211989; 25633834; NBK1403; 15863612; 15454078; 22106044; 26253506; 24728418; 31983240	11.11.2020	16.06.2021
KCNH2	609620	Short QT Syndrome (SQTS)	Classic SQTS	KCNH2-related SQTS	0012312	DEFINITIVE	Autosomal dominant	Monoallelic autosomal	NA	Altered gene product sequence	missense_variant	NA	14676148; 19340359; 25335996; 21130771; 29876509; 29016797; 28491588; 30571592; 15828882; 18692916; 25974115; 21310316; 31072576; 7736582; 7889573; 29574456; 30582453; 9547387; 15673388; 29759541; 31049424; 30175559; 19088443; 30496390; 30947366	21.07.2021	21.07.2021
KCNQ1	609621	Short QT Syndrome (SQTS)	Classic SQTS	KCNQ1-related SQTS	0012313	STRONG	Autosomal dominant	Monoallelic autosomal	NA	Altered gene product sequence	missense_variant	Almost all evidence derived from: NM_000218.3(KCNQ1):c.421G>A (p.Val141Met); NM_000218.3(KCNQ1):c.919G>C (p.Val307Leu)	16109388; 28491547; 15159330; 24380499; 25974115; 26168993; 26346102; 26279191; 28491751; 8900283; 8528244; 29213224	21.07.2021	21.07.2021
SLC4A3	106195	Short QT Syndrome (SQTS)	Classic SQTS	SLC4A3-related SQTS	0000453	MODERATE	Autosomal dominant	Monoallelic autosomal	NA	Altered gene product sequence	missense_variant	NM_201574(SLC4A3):c.1109 G > A (p.Arg370His)	29167417	21.07.2021	21.07.2021
KCNJ2	609622	Short QT Syndrome (SQTS)	Classic SQTS	KCNJ2-related SQTS	0012314	MODERATE	Autosomal dominant	Monoallelic autosomal	NA	Altered gene product sequence	missense_variant	NA	15761194; 23440193; 2479485; 29615871; 22155372; 11410627; 19285083; 24794859; 19710529	21.07.2021	21.07.2021
SLC22A5	212140	Short QT Syndrome (SQTS)	Syndrome including shortened QT and cardiac arrhythmias	SLC22A5-related primary systemic carnitine deficiency	0008919	DEFINITIVE	Autosomal recessive	Biallelic autosomal	NA	Altered gene product sequence	missense_variant	NA	26190315; 31472821; 3009296	21.07.2021	21.07.2021
DSC2	125645	Arrhythmogenic right ventricular cardiomyopathy (ARVC)	Familial isolated arrhythmogenic cardiomyopathy	DSC2-related ARVC	0012506	DEFINITIVE	Autosomal dominant; Autosomal recessive	Monoallelic autosomal; Biallelic autosomal	Typified by incomplete penetrance	Decreased gene product level; altered gene product sequence	splice_region_variant; splice_acceptor_variant; splice_donor_variant; frameshift_variant; stop_gained; missense_variant; inframe_insertion; inframe_deletion	NA	31028357; 23911551; NBK1131; 21636032; 33831308; 26310507; 23863954; 24793512; 24070718; 34400560; 17033975; 17963498; 17186466; 20031616; 19863551; 31402444	25.11.2021	05.01.2022
DSG2	125671	Arrhythmogenic right ventricular cardiomyopathy (ARVC)	Familial isolated arrhythmogenic cardiomyopathy	DSG2-related ARVC	0012434	DEFINITIVE	Autosomal dominant; Autosomal recessive	Monoallelic autosomal; Biallelic autosomal	Typified by incomplete penetrance	Decreased gene product level; altered gene product sequence	splice_acceptor_variant; splice_donor_variant; frameshift_variant; stop_gained; missense_variant; inframe_insertion; inframe_deletion	NA	21636032; 33831308; 33917638; 34400560; 24070718; 30454721; 25616645; 30790397; 34400560; 16505173; NBK1131; 27532257; 16823493; 27170944	12.12.2021	05.01.2022
DSP	125647	Arrhythmogenic right ventricular cardiomyopathy (ARVC)	Familial isolated arrhythmogenic cardiomyopathy	DSP-related ARVC	0011831	DEFINITIVE	Autosomal dominant; Autosomal recessive	Monoallelic autosomal; Biallelic autosomal	Typified by incomplete penetrance	Decreased gene product level; altered gene product sequence	splice_donor_variant; splice_acceptor_variant; frameshift_variant; stop_gained; missense_variant; inframe_insertion; inframe_deletion	NA	32372669; 23137101; 21636032; 33831308; 31319917; 20716751; 23810894; 24503780; 27532257; 31514951; 27761164; 21636032; 32808748; 33275305; 11063735; 27761164; 20940358; 22795705; 26604139; 30382575	12.12.2021	05.01.2022
PKP2	602861	Arrhythmogenic right ventricular cardiomyopathy (ARVC)	Familial isolated arrhythmogenic cardiomyopathy	PKP2-related ARVC	0012180	DEFINITIVE	Autosomal dominant, Autosomal recessive	Monoallelic autosomal	Typified by incomplete penetrance	Decreased gene product level; altered gene product sequence	splice_region_variant; splice_acceptor_variant; splice_donor_variant; stop_gained; frameshift_variant; missense_variant; deletion; duplication*	NA	33831308; 21636032; 23736219; 34120153; 30830208; 25616645; 24070718; 17010805; NBK1131; 30619891; 24704780; 28740174; 22781308; 20301310; 17041889	14.12.2021	05.01.2022
TMEM43	612048	Arrhythmogenic right ventricular cardiomyopathy (ARVC)	Familial isolated arrhythmogenic cardiomyopathy	TMEM43-related ARVC	0011459	DEFINITIVE	Autosomal dominant	Monoallelic autosomal	NA	Altered gene product sequence	missense_variant	NM_024334.3(TMEM43):c.1073C>T (p.Ser358Leu)	20301310; 18313022; 21214875; 23812740; 24598986; 33831308; 21391237; 29980933; 25343256; 22725725; 32062046	14.12.2021	05.01.2022
JUP	173325	Arrhythmogenic right ventricular cardiomyopathy (ARVC)	Rare familial disorder with ARVC	JUP-related Naxos disease	0011017	STRONG	Autosomal recessive	Biallelic autosomal	NA	Altered gene product sequence	frameshift_variant_NMD_escaping, missense_variant, inframe_deletion	NA	10902626; 32966140; 17924338; 25820315 20031617; 25705887; 21673311; 11691526; 28098346; 15851108; 31402444; 20130592; 21320868; 8954745; 8858175	12.12.2021	05.01.2022
BAG3	603883	Dilated Cardiomyopathy (DCM)	Familial Dilated Cardiomyopathy	BAG3-related DCM	0013479	DEFINITIVE	Autosomal dominant	Monoallelic autosomal	Typified by incomplete penetrance	Decreased gene product level; altered gene product sequence	missense_variant; stop_gained_NMD_triggering; frameshift_variant; splice_acceptor_variant; splice_donor_variant; exon_loss_variant; transcript_ablation*	NA	23518596; 20884878; 26796036; 21353195; 25008357; 27391596; 30442290; 31983221; 21898660; 20884878; 28737513; 31808029; 32160020	31.03.2021	08.12.2021
DES	604765	Dilated Cardiomyopathy (DCM)	Familial Dilated Cardiomyopathy	DES-related DCM	0011482	DEFINITIVE	Autosomal dominant	Monoallelic autosomal	NA	Altered gene product sequence	missense_variant; splice_acceptor_variant_NMD_escaping	NA	17626518; 17325244; 10430757; 11728149; 17325244; 23300193; 23349452; 26724190; 17626518	31.03.2021	08.12.2021
DSP	615821	Dilated Cardiomyopathy (DCM)	Familial Dilated Cardiomyopathy	DSP-related DCM	0005021	DEFINITIVE	Autosomal dominant	Monoallelic autosomal	NA	Decreased gene product level; altered gene product sequence	stop_gained_NMD_triggering; frameshift_variant variant; splice_acceptor_variant_NMD_triggering; splice_donor_variant_NMD_triggering; missense_variant	NA	31983221; 31317183; 27532257; 32005173; 24503780; 23022708; 20716751; 32013205	06.08.2021	01.02.2022
FLNC	102565	Dilated Cardiomyopathy (DCM)	Familial Dilated Cardiomyopathy	FLNC-related DCM	0005021	DEFINITIVE	Autosomal dominant	Monoallelic autosomal	Typified by incomplete penetrance	Decreased gene product level	splice_acceptor_variant; splice_donor_variant; frameshift_variant_NMD_triggering; stop_gained_NMD_triggering	NA	27206985; 321126565; 27908349; 30067491; 2843697; 31627847; 27601210; 32150467; 22020047; 32160020; 32154132	31.03.2021	08.12.2021
LMNA	115200	Dilated Cardiomyopathy (DCM)	Familial Dilated Cardiomyopathy	LMNA-related DCM	0007269	DEFINITIVE	Autosomal dominant	Monoallelic autosomal	Typified by age-related onset	Decreased gene product level; altered gene product sequence	missense_variant; stop_gained_NMD_triggering; frameshift_variant variant; splice_acceptor_variant_NMD_triggering; splice_donor_variant_NMD_triggering; exon_loss_variant*	NA	28912180; NBK1674; 28912180; 10580070; 10662742; 11897440; 29095976; 18926329; 29367541; 20127487; 12854972; 12920062; 31983221	30.03.2021	08.12.2021
MYH7	160760	Dilated Cardiomyopathy (DCM)	Familial Dilated Cardiomyopathy	MYH7-related DCM	0013262	DEFINITIVE	Autosomal dominant	Monoallelic autosomal	Typified by incomplete penetrance	Altered gene product sequence	missense_variant	NA	29300372; 31983221; 11106718; 29666183; 29093449	31.03.2021	08.12.2021
RBM20	613171	Dilated Cardiomyopathy (DCM)	Familial Dilated Cardiomyopathy	RBM20-related DCM	0013168	DEFINITIVE	Autosomal dominant	Monoallelic autosomal	Typified by incomplete penetrance	Decreased gene product level; altered gene product sequence	missense_variant; stop_gained_NMD_triggering	There is a mutation hotspot in exon 9 (amino acids 634-638)	19712804; 22466703; 29650543; 32789749; 25979592; 26084686; 21846512; 20590677; 22004663; 29895960; 30871348; 30871351; 32851336; 29367541; 27496873; 29650543	31.03.2021	08.12.2021
SCN5A	601154	Dilated Cardiomyopathy (DCM)	Familial Dilated Cardiomyopathy	SCN5A-related DCM	0011003	DEFINITIVE	Autosomal dominant	Monoallelic autosomal	NA	Decreased gene product level; altered gene product sequence	missense_variant; stop_gained_NMD_triggering	NA	26916278; 15671429; 15466643; 19808398; 21596231; 22675453; 22999724; 30847666; 27532257	06.08.2021	01.02.2022
TNNC1	191040	Dilated Cardiomyopathy (DCM)	Familial Dilated Cardiomyopathy	TNNC1-related DCM	0012745	DEFINITIVE	Autosomal dominant	Monoallelic autosomal	NA	Altered gene product sequence	missense_variant	NA	1554228; 19808376; 17021793; 18803402; 32038292; 27604170; 18212018; 20458010; 27532257; 17977476	31.03.2021	08.12.2021
TNNT2	601494	Dilated Cardiomyopathy (DCM)	Familial Dilated Cardiomyopathy	TNNT2-related DCM	0011095	DEFINITIVE	Autosomal dominant	Monoallelic autosomal	NA	Altered gene product sequence	missense_variant	NA	27532257; 11106718; 15542288; 20031601; 20978592; 29367541	31.03.2021	08.12.2021
TTN	188840	Dilated Cardiomyopathy (DCM)	Familial Dilated Cardiomyopathy	TTN-related DCM	0011400	DEFINITIVE	Autosomal dominant	Monoallelic autosomal	Typified by incomplete penetrance; Typified by age-related onset	Decreased gene product level; altered gene product sequence	splice_acceptor_variant; splice_donor_variant; frameshift_variant_NMD_triggering; stop_gained_NMD_triggering; missense_variant; exon_loss_variant*	Variants must occur in A-band or >90% PSI exons. Pathogenic missense variants are very rare. Missense variants with segregation evidence: NM_001267550.2(TTN):c.2926T>C (p.Trp976Arg); NM_001267550.2(TTN):c.533C>A (p.Ala178Asp); NM_001267550.2(TTN):c.11674T>A (p.Cys3892Ser)	9817758; 9826585; 19789381; 18765796; 25589632; 11788824; 22335739; 32013205; 23418287; 26084686; 28045975; 25759365; 26315439; 29316444; 27869827; 29238064; 32160020; 27869827; 31849696; 27625337; 11788824; 37253077	31.03.2021	08.12.2021
PLN	172405	Dilated Cardiomyopathy (DCM)	Familial Dilated Cardiomyopathy	PLN-related intrinsic cardiomyopathy	0012362	DEFINITIVE	Autosomal dominant	Monoallelic autosomal	Typified by age-related onset	Decreased gene product level; altered gene product sequence	missense_variant; inframe_deletion; frameshift_variant; stop_gained; exon_loss_variant*	NA	12639993; 16432188; 33020536; 21167350	17.11.2021	24.11.2021
ACTC1	102540	Hypertrophic Cardiomyopathy (HCM)	Familial hypertrophic cardiomyopathy	ACTC1-related HCM	0012799	DEFINITIVE	Autosomal dominant	Monoallelic autosomal	NA	Altered gene product sequence	missense_variant; inframe_deletion	NA	10330430; NBK1768; 20031618; 28007147; 27532257; 10966831; 17611253; 26061005; 23604709; 28972856	10.10.2021	10.11.2021
MYBPC3	600958	Hypertrophic Cardiomyopathy (HCM)	Familial hypertrophic cardiomyopathy	MYBPC3-related HCM	0007268	DEFINITIVE	Autosomal dominant	Monoallelic autosomal	Typified by incomplete penetrance	Decreased gene product level; altered gene product sequence	splice_region_variant; splice_acceptor_variant; splice_donor_variant; frameshift_variant; frameshift_variant_NMD_triggering; stop_gained; stop_gained_NMD_triggering; missense_variant; inframe_insertion; inframe_deletion; exon_loss_variant*	NA	28007147; 28912181; 7493025; 26573135; 25611685; 32731933; 29300372; NBK1768; 25611685; 30696458; 12707239; 20624503; 28912181; 27532257; 31877118; 22057632; 32163302; 32396390; 18467358; 17937428; 19151713; 32841044	10.10.2021	10.11.2021
MYH7	160760	Hypertrophic Cardiomyopathy (HCM)	Familial hypertrophic cardiomyopathy	MYH7-related HCM	0008647	DEFINITIVE	Autosomal dominant	Monoallelic autosomal	Typified by incomplete penetrance	Altered gene product sequence	missense_variant; inframe_deletion; stop_gained_NMD_escaping	NA	29300372; 27532257; 30696458; 30924982; 25209314; 1975517; 1944483; 1552912; 15856146; 34460321; 30681346; 25611685; 20359594; 32731933; 12788380; 33500567; 27247418; 27532257	10.10.2021	10.11.2021
MYL2	160781	Hypertrophic Cardiomyopathy (HCM)	Familial hypertrophic cardiomyopathy	MYL2-related HCM	0012112	DEFINITIVE	Autosomal dominant	Monoallelic autosomal	NA	Altered gene product sequence	missense_variant	NA	NBK1768; 32731933; 8673105; 9535554; 12404107; 30696458; 32453731; 23365102; 28007147; 28912181; 25611685; 16837010; 25324513; 16076902; 24111713	10.10.2021	10.11.2021
MYL3	160790	Hypertrophic Cardiomyopathy (HCM)	Familial hypertrophic cardiomyopathy	MYL3-related HCM	0012111	DEFINITIVE	Autosomal dominant	Monoallelic autosomal	NA	Altered gene product sequence	missense_variant	NA	33288880; NBK1768; PMID: 20031618; 28369730; 26443374; 12021217; 30696458; 8673105; 20031618; 25611685; 22957257; 29914921	10.10.2021	24.11.2021
TNNI3	191044	Hypertrophic Cardiomyopathy (HCM)	Familial hypertrophic cardiomyopathy	TNNI3-related HCM	0013369	DEFINITIVE	Autosomal dominant	Monoallelic autosomal	Typified by incomplete penetrance	Altered gene product sequence	missense_variant; inframe_deletion	NA	9241277; 28912181; 21839045; 23270746; 15607392; NBK1768; 32731933; 26440512; 25611685; 30696458; 21415410	10.10.2021	24.11.2021
TNNT2	191045	Hypertrophic Cardiomyopathy (HCM)	Familial hypertrophic cardiomyopathy	TNNT2-related HCM	0007266	DEFINITIVE	Autosomal dominant	Monoallelic autosomal	Typified by incomplete penetrance	Altered gene product sequence	missense_variant; stop_gained_NMD_escaping; inframe_deletion; splice_donor_variant_NMD_escaping	NA	8205619; 28973951; 7898523; 28007147; 28912181; 30578328; 10965086; 11034944; 32731933; NBK1768; 12707239; 22144547; 25611685; 30696458	10.10.2021	24.11.2021
TPM1	191010	Hypertrophic Cardiomyopathy (HCM)	Familial hypertrophic cardiomyopathy	TPM1-related HCM	0007267	DEFINITIVE	Autosomal dominant	Monoallelic autosomal	Typified by incomplete penetrance	Altered gene product sequence	missense_variant	NA	8205619; 24005378; 12860912; NBK1768; 7898523	10.10.2021	24.11.2021
PLN	172405	Hypertrophic Cardiomyopathy (HCM)	Familial Hypertrophic Cardiomyopathy	PLN-related intrinsic cardiomyopathy	0012362	DEFINITIVE	Autosomal dominant	Monoallelic autosomal	Typified by incomplete penetrance	Decreased gene product level; altered gene product sequence	missense_variant; inframe_deletion; frameshift_variant; stop_gained; exon_loss_variant*	NA	12639993; 16432188; 33020536; 21167350	17.11.2021	24.11.2021
ALPK3	617608	Hypertrophic Cardiomyopathy (HCM)	Rare syndromic disorder with hypertrophic cardiomyopathy - isolated LVH	ALPK3-related HCM	0011001	STRONG	Autosomal recessive; Autosomal dominant	Biallelic autosomal; monoallelic autosomal	NA	Decreased gene product level; altered gene product sequence	stop_gained; frameshift_variant; splice_acceptor_variant; splice_donor_variant; missense_variant	NA	27106955; 31074094; 32480058; 26846950; 21441111; 34263911; 34263907; 33191771	11.11.2021	24.11.2021
CACNA1C	114205	Hypertrophic Cardiomyopathy (HCM)	Rare syndromic disorder with hypertrophic cardiomyopathy - isolated LVH	CACNA1C-related Timothy syndrome	0010979	DEFINITIVE	Autosomal dominant	Monoallelic autosomal	Typically de novo	Altered gene product sequence	missense_variant	A recurrent, de novo missense_variant causing Classic Timothy Syndrome has been described: NM_001167623.2(CACNA1C):c.1216G>C (p.Gly406Arg)	28211989; 25633834; NBK1403; 15863612; 15454078; 22106044; 26253506; 24728418; 31983240; NBK1403; 30681346; 33797204; 16360093	11.11.2021	24.11.2021
DES	125660	Hypertrophic Cardiomyopathy (HCM)	Rare syndromic disorder with hypertrophic cardiomyopathy - isolated LVH	DES-related Myofibrillar myopathy	0011076	DEFINITIVE	Autosomal dominant; autosomal recessive	Monoallelic autosomal; biallelic autosomal	Typified by incomplete penetrance; Typified by age-related onset	Altered gene product sequence; absent gene product	splice_acceptor_variant_NMD_escaping; splice_donor_variant_NMD_escaping; frameshift_variant_NMD_triggering; frameshift_variant_NMD_escaping; stop_gained_NMD_triggering; stop_gained_NMD_escaping; missense_variant; inframe_deletion	NA	30681346; 19181099; 20718792; 29926427; 19433360; 23815709; 16217025; 11073539; 31718026; 9736733	27.03.2021	12.01.2022
FHL1	300163	Hypertrophic Cardiomyopathy (HCM)	Rare syndromic disorder with hypertrophic cardiomyopathy - isolated LVH	FHL1-related Emery-Dreifuss muscular dystrophy	0010680	DEFINITIVE	X-linked recessive	Monoallelic X hemizygous	Typified by age-related onset	Decreased gene product level; altered gene product sequence	splice_region_variant; frameshift_variant_NMD_escaping; stop_gained_NMD_escaping; stop_lost; missense_variant	NA	30681346; 19716112; 20186852; 32993534; 22523091	27.03.2021	12.01.2022
FLNC	102565	Hypertrophic Cardiomyopathy (HCM)	Rare syndromic disorder with hypertrophic cardiomyopathy - isolated LVH	FLNC-related Myofibrillar myopathy	0019150	DEFINITIVE	Autosomal dominant	Monoallelic autosomal	Typified by age-related onset	Altered gene product sequence	stop_gained_NMD_escaping; missense_variant; inframe_deletion	NA	30681346; 15929027; 25351925; 19050726; 32022900; 26666891; 27908349; 31245841; 32112656; 20697107; 21135393	27.03.2021	12.01.2022
GLA	300644	Hypertrophic Cardiomyopathy (HCM)	Rare syndromic disorder with hypertrophic cardiomyopathy - isolated LVH	GLA-related Fabry disease	0010526	DEFINITIVE	X-linked recessive	Monoallelic X hemizygous	NA	Decreased gene product level; altered gene product sequence	missense_variant; inframe_insertion; inframe_deletion; splice_donor_variant; splice_acceptor_variant; frameshift_variant; stop_gained	A recurrent intronic variant NM_000169.3(GLA):c.640-801G>A is recognised as pathogenic and leads to aberrant mRNA splicing	18940466; 26937390; 6023233; 2539398; 32640076; NBK1292; 27560961; 30988410; 11322659; 34576250; 34776082; 32640076	15.11.2021	24.11.2021
LAMP2	309060	Hypertrophic Cardiomyopathy (HCM)	Rare syndromic disorder with hypertrophic cardiomyopathy - isolated LVH	LAMP2-related Danon disease	0010281	DEFINITIVE	X-linked dominant	Monoallelic X heterozygous	Typified by age-related onset	Decreased gene product level; altered gene product sequence	splice_region_variant; splice_acceptor_variant_NMD_triggering; splice_donor_variant_NMD_triggering; frameshift_variant_NMD_triggering; stop_gained_NMD_triggering; start_lost; missense_variant; copy_number_variation*	NA	30681346; 10972294; 30857840; 20173215; 19588270; 19057086; 16217705; 15907287; 15673802	27.03.2021	12.01.2022
PRKAG2	602743	Hypertrophic Cardiomyopathy (HCM)	Rare syndromic disorder with hypertrophic cardiomyopathy - isolated LVH	PRKAG2-related cardiomyopathy	0010946	DEFINITIVE	Autosomal dominant	Monoallelic autosomal	NA	Altered gene product sequence	missense_variant; inframe_insertion	NA	26729852; 32259713; 32646570; 32646569; 12015471; 28009297; 11371514	20.11.2021	24.11.2021
PTPN11	176876	Hypertrophic Cardiomyopathy (HCM)	Rare syndromic disorder with hypertrophic cardiomyopathy - isolated LVH	PTPN11-related Noonan syndrome	0008104	DEFINITIVE	Autosomal dominant	Monoallelic autosomal	NA	Altered gene product sequence	missense_variant; inframe_deletion	NA	30681346; 23312968; 21269411; 11992261; 16358218; 14974085; 15521065; 15240615; 18348260; 19760651; 24739123; 25974318; 21533187	27.03.2021	12.01.2022
PTPN11	176876	Hypertrophic Cardiomyopathy (HCM)	Rare syndromic disorder with hypertrophic cardiomyopathy - isolated LVH	PTPN11-related Noonan syndrome with multiple lentigines	0100082	DEFINITIVE	Autosomal dominant	Monoallelic autosomal	NA	Altered gene product sequence	missense_variant	NA	12058348; 12161596; 17697839; 11992261; 16358218; 15121796; 16377799; 33354767	27.03.2021	12.01.2022
RAF1	164760	Hypertrophic Cardiomyopathy (HCM)	Rare syndromic disorder with hypertrophic cardiomyopathy - isolated LVH	RAF1-related Noonan syndrome	0012690	DEFINITIVE	Autosomal dominant	Monoallelic autosomal	NA	Altered gene product sequence	missense_variant; inframe_deletion	NA	30681346; 17603482; 17603483; 30762279; 29271604; 24782337; 22786616; 25974318	27.03.2021	12.01.2022
RIT1	609591	Hypertrophic Cardiomyopathy (HCM)	Rare syndromic disorder with hypertrophic cardiomyopathy - isolated LVH	RIT1-related Noonan syndrome	0014143	DEFINITIVE	Autosomal dominant	Monoallelic autosomal	NA	Altered gene product sequence	missense_variant	NA	30681346; 23791108; 26446362; 27101134; 25959749	27.03.2021	12.01.2022
TTR	176300	Hypertrophic Cardiomyopathy (HCM)	Rare syndromic disorder with hypertrophic cardiomyopathy - isolated LVH	TTR-related hereditary ATTR amyloidosis	0019441	DEFINITIVE	Autosomal dominant	Monoallelic autosomal	Typified by incomplete penetrance	Altered gene product sequence	missense_variant; inframe_insertion; inframe_deletion	NA	25604431; NBK1194; 28213611; 15185500; 30328212; 15930086; 9191784; 29941560; 32969287	11.11.2021	12.01.2022
ABCC9	601439	Hypertrophic Cardiomyopathy (HCM)	Syndrome with hypertrophic cardiomyopathy - no isolated LVH	ABCC9-related Cantu Syndrome	0009406	DEFINITIVE	Autosomal dominant	Monoallelic autosomal	NA	Altered gene product sequence	missense_variant	NA	30089727; NBK246980; 33529173; 22610116; 31175705; 22608503; 31828977; 34453476	11.11.2021	pending
CRYAB	123590	Hypertrophic Cardiomyopathy (HCM)	Syndrome with hypertrophic cardiomyopathy - no isolated LVH	CRYAB-related Alpha-related B crystallinpathy	0013472	DEFINITIVE	Autosomal dominant	Monoallelic autosomal	Typified by age-related onset	Altered gene product sequence	frameshift_variant_NMD_escaping; stop_gained_NMD_escaping; missense_variant	NA	30681346; 570292; 14681890; 9731540; 21920752; 28493373; 21337604; 21130652; 32420686	27.03.2021	pending
FXN	606829	Hypertrophic Cardiomyopathy (HCM)	Syndrome with hypertrophic cardiomyopathy - no isolated LVH	FXN-related Friedreich ataxia	0100339	DEFINITIVE	Autosomal recessive	Biallelic autosomal	Typified by age-related onset	Decreased gene product level; altered gene product sequence	splice_region_variant; splice_acceptor_variant_NMD_triggering; splice_donor_variant_NMD_triggering; start_lost; frameshift_variant_NMD_triggering; stop_gained_NMD_triggering; missense_variant; inframe_insertion; inframe_deletion; trinucleotide_repeat_expansion; exon_loss_variant; transcript_ablation*	NA	30681346; 28405347; 10633128; 25566998; 24705334; 26704351; 22409940; 22691228	27.03.2021	pending
GAA	606800	Hypertrophic Cardiomyopathy (HCM)	Syndrome with hypertrophic cardiomyopathy - no isolated LVH	GAA-related Pompe disease	0009290	DEFINITIVE	Autosomal recessive	Biallelic autosomal	NA	Decreased gene product level; altered gene product sequence	splice_region_variant; splice_acceptor_variant_NMD_triggering; splice_donor_variant_NMD_triggering; start_lost; frameshift_variant_NMD_escaping; frameshift_variant_NMD_triggering; stop_gained_NMD_triggering; missense_variant; inframe_deletion; transcript_ablation*	A specific 5' UTR variant, NM_000152.5(GAA):c.-32-13T>G, ClinVar variation ID 4027 has been reported in 40-70% of the alleles in patients affected with late onset disease (PMID 24150945; 7881425)	30681346; 31254424; 1652892; 8094613; 7981676; 7717400; 9535769; 14643388; 17056254; 19588081; 20882352; 4286143; 1856189; 3108320; 10973860; 21484825; 9668092; 11991748; 1680134; 28185884; 31254424; 31342611; 24150945; 7881425	27.03.2021	pending
MYO6	600970	Hypertrophic Cardiomyopathy (HCM)	Syndrome with hypertrophic cardiomyopathy - no isolated LVH	MYO6-related nonsyndromic genetic hearing loss	0019497	DEFINITIVE	Autosomal dominant, Autosomal recessive	Monoallelic autosomal; biallelic autosomal	Typified by age-related onset	Decreased gene product level; altered gene product sequence	stop_gained; frameshift_variant; splice_acceptor_variant; splice_donor_variant; missense_variant	NA	30681346; 24105371; 15060111; 12687499; 18348273; 25999546; 26265212; 23485424	27.03.2021	pending
SLC25A4	103220	Hypertrophic Cardiomyopathy (HCM)	Syndrome with hypertrophic cardiomyopathy - no isolated LVH	SLC25A4-related Mitochondrial disease	0014175	DEFINITIVE	Autosomal recessive	Biallelic autosomal	NA	Absent gene product level; altered gene product sequence	missense_variant; frameshift_variant_NMD_triggering; splice_donor_variant	NA	30013777; 27693233; 30013777; 16155110; 22187496; 25732997; 23401503	11.11.2021	pending
BAG3	603883	Hypertrophic Cardiomyopathy (HCM)	Syndrome with hypertrophic cardiomyopathy - no isolated LVH	BAG3-related Myofibrillar myopathy	0013061	DEFINITIVE	Autosomal dominant	Monoallelic autosomal	Typically de novo	Altered gene product sequence	missense_variant	NM_004281.4(BAG3):c.626C>T (p.Pro209Leu)	19085932; 22734908; 21361913; 20605452; 25728519; 32453099; 23995273	11.11.2021	12.01.2022

## Sheet: S7_Narrative_summaries
Disease name	Narrative
SCN5A-related Brugada syndrome	SCN5A-related Brugada syndrome is caused by decreased gene product level or altered gene product sequence due to a variety of mechanisms (e.g. decreased expression of cardiac sodium channel, Nav1.5 in the sarcolemma, expression of non-functional channels, or altered gating properties leading to a decreased INa sodium current (e.g., delayed activation or earlier or faster inactivation)) (PMID: 297…
RYR2-related CPVT	RYR2 is associated with CPVT with autosomal dominant inheritance. The allelic requirement for pathogenicity is monoallelic autosomal, and the disease is typified by incomplete penetrance. Disease is due to an altered gene product sequence. The first reports of RYR2 variants in CPVT included numerous examples of de novo inheritance (Priori et al, 2001, PMID:11208676; Priori et al, 2002, PMID:12093…
CASQ2-related CPVT	CASQ2 is an established gene for autosomal recessive CPVT (the second most common genetic cause of the disease, responsible for up to 5% of cases); disease is due to absent gene product level or altered gene product sequence. For the ClinGen curation, the maximum points were achieved with only a small subset of initial genetic and experimental reports leading to a definitive classification. Biall…
CASQ2-related CPVT	CASQ2 is an established gene for autosomal recessive CPVT (the second most common genetic cause of the disease, responsible for up to 5% of cases). Recent reports have also associated monoallelic or heterozygous CASQ2 variants with CPVT. Although the evidence for this association is not definitive, available data suggests that disease is likely due to decreased gene product level or altered gene …
CALM1-related CPVT	The disease mechanism in CALM1-related CPVT is likely a dominant negative effect caused by altered gene product sequence which reduces the calcium dependent inactivation of the calcium channel CaV1.2, resulting in increased inward calcium channel current (ICaL) and repolarization delay. The three CALM genes encode an identical 149aa protein, calmodulin. The CALM1 gene is located on chromosome 14,…
CALM2-related CPVT	The disease mechanism in CALM2-related CPVT is likely a dominant negative effect caused by altered gene product sequence which reduces the calcium dependent inactivation of the calcium channel CaV1.2, resulting in increased inward calcium channel current (ICaL) and repolarization delay. The three CALM genes encode an identical 149aa protein, calmodulin. The CALM1 gene is located on chromosome 14,…
CALM3-related CPVT	The disease mechanism in CALM3-related CPVT is likely a dominant negative effect caused by altered gene product sequence which reduces the calcium dependent inactivation of the calcium channel CaV1.2, resulting in increased inward calcium channel current (ICaL) and repolarization delay. The three CALM genes encode an identical 149aa protein, calmodulin. The CALM1 gene is located on chromosome 14,…
TECRL-related CPVT	Absent gene product level and altered gene product sequence of TECRL is associated with CPVT. The disease mechanism appears to be loss of function. TECRL is rarely associated with CPVT, but several reports have described biallelic loss of function variants in cases. These include both homozygous and compound heterozygous inheritance, with a variety of variant types described - splice donor varian…
TRDN-related CPVT	Absent gene product level and altered gene product sequence of TRDN is associated with CPVT. The disease mechanism appears to be loss of function. TRDN is rarely associated with CPVT, but several reports have described biallelic loss of function variants in cases. These include both homozygous and compound heterozygous variants, with a variety of variant types described - stop gained, frameshift,…
KCNQ1-related LQTS	Pathogenic variants in KCNQ1 cause LQTS due to decreased gene product level or altered gene product sequence. This leads to loss of function due to a variety of mechanisms including defects in ion permeation, channel gating and trafficking. KCNQ1 variants account for approx. 30%-45% of LQTS cases (PMID: 22456477; PMID: 21787999; PMID: 27262388; PMID: 29504689). KCNQ1-related LQTS is typically inh…
KCNH2-related LQTS	KCNH2-related LQTS is due to decreased gene product level or altered gene product sequence. The disease mechanism is loss of function due to a variety of mechanisms including disruption of synthesis of channel subunits, reduction in intracellular transport or trafficking, defects in ion permeation or channel gating. Both haploinsufficiency and a dominant negative effect are proposed mechanisms ca…
SCN5A-related LQTS	Altered gene product sequence of SCN5A causes long QT syndrome. The likely disease mechanism is gain of function. Over 200 pathogenic missense variants and inframe deletions or insertions have been reported. The sodium current mediated by Nav1.5 consists of peak and late components (INa-P and INa-L). It is thought that gain-of-function SCN5A pathogenic variants lead to enhanced INa-P and INa-L, w…
CALM1-related LQTS	CALM1-related LQTS is caused by an altered gene product sequence. Reduction in the calcium dependent inactivation of the calcium channel CaV1.2 results in increased inward calcium channel current (ICaL) and repolarization delay. The disease mechanism is likely a dominant negative effect. The three CALM genes encode an identical 149aa protein, calmodulin. The CALM1 gene is located on chromosome 14…
CALM2-related LQTS	CALM2-related LQTS is caused by analtered gene product sequence which reduces the calcium dependent inactivation of the calcium channel CaV1.2, resulting in increased inward calcium channel current (ICaL) and repolarization delay. The disease mechanism is likely a dominant negative effect. The three CALM genes encode an identical 149aa protein, calmodulin. The CALM1 gene is located on chromosome …
CALM3-related LQTS	For LQTS, CALM3 variants lead to an altered gene product sequence. The disease mechanism is likely a dominant negative effect which reduces the calcium dependent inactivation of the calcium channel CaV1.2, resulting in increased inward calcium channel current (ICaL) and repolarization delay. The three CALM genes encode an identical 149aa protein, calmodulin. The CALM1 gene is located on chromosom…
TRDN-related LQTS	TRDN-related LQTS is due to an absent gene product level. The disease mechanism is loss of function (LoF). TRDN is rarely associated with LQTS with an atypical presentation. Following identification of a homozygous frameshift variant in TRDN, 4 other patients with homozygous or compound heterozygous frameshift variants were identified in a cohort of 33 unrelated genotype-negative LQTS patients. T…
KCNQ1- related Jervell and Lange-Nielsen syndrome	Biallelic pathogenic variants in KCNQ1 cause JLNS due to absent gene product level or altered gene product sequence. Both homozygous and compound heterozygous pathogenic variants in KCNQ1 have been reported in JLNS. Nonsense, frameshift, splice site, whole exon deletions and missense variants have been reported as pathogenic. Bhuiyan and Wilde (PMID: 23591039) compared two groups of patients with…
KCNE1-related Jervell and Lange-Nielsen syndrome 2	KCNE1-related JLNS is due to altered gene product sequence. Inheritance is autosomal recessive. Homozygous or compound heterozygous KCNE1 variants cause JLNS through loss of function (PMID: 9354783). The majority of JLNS patients have biallelic KCNQ1 variants (JLNS1), only a minority have JLNS2 caused by biallelic KCNE1 variants (PMID: 16461811). The KCNE1 protein (previous names LQT5, mink, IsK)…
KCNJ2-related Andersen Tawil syndrome	KCNJ2 pathogenic variants cause Andersen Tawil syndrome (ATS) through altered gene product sequence. Most of the pathogenic variants cause Kir2.1 (inwardly-rectifying potassium channel) loss-of-function, either via trafficking or gating defects. Kir2.1, encoded by KCNJ2, contributes a major component of the cardiac action potential repolarization phase. Pathogenic variants of KCNJ2 gene account f…
CACNA1C-related Timothy syndrome	CACNA1C-related Timothy syndrome is caused by variants leading to altered gene product sequence. A recurrent, de novo, missense variant in CACNA1C was described in 13 Timothy syndrome patients, p.Gly406Arg in exon 8A (PMID 15454078; PMID: 15863612). The disease mechanism appears to be gain-of-function through failed channel inactivation. Classic Timothy syndrome (TS1) is a very rare multisystem d…
KCNH2-related SQTS	SQTS is a rare (< 1/10,000) AD inherited arrhythmia syndrome associated with atrial fibrillation, ventricular arrhythmia, and risk of sudden cardiac arrest. Diagnosis is based on a diagnostic scorecard (PMID: 21310316), similar to LQTS. Approximately 20% of diagnosed cases will have a genetic cause, and KCNH2 is the most common identified gene.It is noteworthy that of the 18 probands with SQTS in…
KCNQ1-related SQTS	Almost all evidence for KCNQ1 as a cause of SQTS is derived from a single variant (p.Val141Met) identified in 9 unrelated probands. All 9 cases presented with severe bradycardia in-utero or at birth and in 6 atrial fibrillation was also reported. In one case complete atrioventricular block was documented. (PMIDs: 24818999, 26279191, 16109388, 24380499, 25974115, 28491547). Five other variants hav…
SLC4A3-related SQTS	SLC4A3 encodes a plasma membrane anion exchange protein. Genetic evidence supporting SLC4A3 as a SQTS-causing gene is derived from a single publication in which exome sequencing was performed in 2 families, including one large pedigree (PMID 29167417). The same rare genetic variant (p.Arg370His, c.1109G>A) was identified in both families, suggesting they are possibly distantly related. Experiment…
KCNJ2-related SQTS	Genetic variants in KCNJ2 have been identified in 6 patients from 5 families with unique variants, including at least 2 probands with a de-novo variant (paternity not confirmed). Experimental evidence demonstrated these variants lead to gain-of-function of the late repolarizing, KCNJ2-encoded Ik1 current in the heart, and abbreviation of the action potential duration. The ClinGen GCEP reviewing g…
SLC22A5-related primary systemic carnitine deficiency	Variants in SLC22A5 cause autosomal recessive primary systemic carnitine deficiency (PSCD), a syndrome characterized by hypoketotic hypoglycemia, hyperammonemia, liver dysfunction, hypotonia and cardiomyopathy (PMID 26190315). Homozygote or compound heterozygote variants have been identified in unexplained sudden cardiac death or resuscitated cardiac arrest cases without overt extra-cardiac manif…
DSC2-related ARVC	DSC2-related ARVC is due to decreased gene product level or altered gene product sequence due to a variety of mechanisms (e.g. null alleles, trafficking defects, impaired proteolytic processing, absence of or impaired protein-protein interactions) (PMID: 31028357; 23911551; NBK1131). Loss of function is the likely disease mechanism. ClinGen found there was some evidence to support haploinsufficie…
DSG2-related ARVC	DSG2-related ARVC is due to decreased gene product level or altered gene product sequence due to a variety of mechanisms. Much of the underlying pathogenesis of DSG2 pathogenic variants is still unknown; it is believed that loss of DSG2 compromises cell-to-cell adhesion between cardiomyocytes (PMID:26085008; NBK1131). There is also work revealing that desmosomal variants can reduce canonical Wnt …
DSP-related ARVC	DSP-related ARVC is due to decreased gene product level or altered gene product sequence. The disease mechanism is loss of function via haploinsufficiency, dominant negative or both (PMID 32372669; 23137101; 16917092; NBK1131). DSP-related ARVC is inherited in an autosomal dominant manner characterized by incomplete penetrance (PMID: 21636032; 33831308). However, DSP is associated with multiple p…
PKP2-related ARVC	PKP2 pathogenic variants cause ARVC through decreased gene product level or altered gene product sequence. PKP2 encodes plakophilin-2 which is a protein of the desmosome and provides structural and functional integrity to adjacent cells. The disease mechanism in ARVC is loss of function (LoF). Rasmussen et al showed that truncating variants in PKP2 resulted in PKP2 transcript and protein levels r…
TMEM43-related ARVC	TMEM43-related ARVC is due to altered gene product sequence. Pathogenic variants in TMEM43 are a rare cause of ARVC (PMID: 20301310). The majority of genetic evidence comes from one founder missense variant, (NM024334.3, c.1073C>T (p.S358L)) (PMID 18313022; 21214875; 23812740; 20301310; 24598986; 33831308). This was originally identified in Newfoundland and has subsequently been found in patients…
JUP-related Naxos disease	JUP-related Naxos disease (ARVC, woolly hair and palmoplantar keratoderma) is due to altered gene product sequence causing loss of function of JUP (PMID: 25705887; 21673311; 11691526; 10902626). JUP encodes the protein plakoglobin. Kaplan et al found that in 4 Naxos patients, Connexin43 expression at intercellular junctions was significantly reduced and mutant plakoglobin was expressed but failed…
BAG3-related DCM	Pathogenic variants in BAG3 cause an estimated 2-4% of familial DCM due to decreased gene product level or altered gene product sequence. This likely leads to loss of function causing several pathological effects on cardiomyocytes including direct destabilization of the Z-disc, impaired protein homeostasis leading to proteotoxicity and increased susceptibility to apoptosis. Truncating variants ar…
DES-related DCM	Pathogenic variants in DES cause DCM due to altered gene product sequence. Only missense variants in DES have been confidently reported as pathogenic in DCM. There are no reports of truncating variants; DES is yet to undergo ClinGen Dosage Haploinsufficiency investigations. DES has a pLI of 0.01 in gnomAD (o/e = 0.33 (0.19 - 0.6)). There is some indication that truncating variants in DES are asso…
DSP-related DCM	Pathogenic variants in DSP cause DCM due to decreased gene product level or altered gene product sequence due to a variety of mechanisms. Both missense and truncating mutations have been reported in DCM cases, however, there is significantly more evidence in support of truncating variants being pathogenic. DSP-related DCM is inherited in an autosomal dominant manner, and disease is generally pene…
FLNC-related DCM	Pathogenic variants in FLNC account for approximately 2-4% of familial DCM due to decreased gene product level. The mechanism is likely loss of function, leading to Z-disc disarray and weakened cell-cell adhesion, promoting arrhythmogenesis and fibrosis. Truncating variants (stop-gained, frameshift and splicing) are responsible for almost all reported cases of FLNC-related DCM to date. It is poss…
LMNA-related DCM	Pathogenic variants in LMNA cause DCM due to decreased gene product level or altered gene product sequence, likely due to a variety of mechanisms. Missense variants are more prevalent, and are responsible for a larger proportion of DCM cases, but truncating variants (nonsense, frameshift, and splice variants) are also associated with disease, most probably through loss of function mechanisms. LMN…
MYH7-related DCM	MYH7 encodes the beta-myosin heavy chain, part of the sarcomere which plays a major role in cardiac muscle contraction. Pathogenic variants in MYH7 cause DCM due to altered gene product sequence primarily due to decrease in sarcomere force generation. Dominant-negative missense variants resulting in an altered protein with reduced function are responsible for most MYH7-associated DCM cases, and a…
RBM20-related DCM	Pathogenic variants in RBM20 cause DCM due to decreased gene product level or altered gene product sequence due to a variety of mechanisms including altered splicing of targets. A dominant negative effect causing disrupted RNA binding is also a possible/likely mechanism. Missense variants are responsible for the majority of DCM cases although a small number of truncating variants (nonsense) have …
SCN5A-related DCM	Pathogenic variants in SCN5A cause DCM mainly due to altered gene product sequence leading to gain of function, and more rarely decreased/absent gene product level. The mechanism by which changes in sodium conductivity lead to cardiomyopathy is not fully understood; however, it is thought to be due to disruption of the voltage-sensing mechanism of this channel and subsequent disruption to action …
TNNC1-related DCM	Pathogenic variants in TNNC1 are a rare (<1%) cause of familial DCM due to altered gene product sequence. This leads to a likely ‘poison peptide’ dominant negative effect, causing alteration of troponin interactions, and altered (decreased) calcium binding of myofilaments and resulting in decreased force production. Missense variants are responsible for all reported cases of TNNC1-related DCM, wi…
TNNT2-related DCM	Pathogenic variants in TNNT2 cause DCM due to altered gene product sequence. Only missense variants have confidently been reported as pathogenic in TNNT2 DCM cases. There are no reports of truncating variants and TNNT2 has a ClinGen Dosage haploinsufficiency score of 0, and a PLi of 0 in gnomAD (19.6 expected and 20 observed). TNNT2-related DCM is inherited in an autosomal dominant manner, and di…
TTN-related DCM	Pathogenic variants in TTN cause an estimated 15-20% of familial DCM due to decreased gene product level and altered gene product sequence. The likely disease mechanism is loss of function however, it is unclear whether this is due to haploinsufficiency or a dominant negative effect, and it is likely that both mechanisms contribute. It is likely that the reduced function has a direct effect on th…
PLN-related intrinsic cardiomyopathy	Pathogenic variants in PLN cause cardiomyopathy by decreased gene product level or altered gene product sequence. Inheritance is typically autosomal dominant with incomplete penetrance but biallelic variants have been described and appear to confer an earlier onset and more severe phenotype (PMID: 12639993). PLN is encoded by one coding exon (52 amino acids). Schmitt et al described a missense va…
ACTC1-related HCM	ACTC1 pathogenic variants cause HCM through altered gene product sequence. The disease mechanism is not definitively known but may involve impact on sarcomere force generation. There is currently little evidence to support haploinsufficiency as a mechanism. Inheritance is autosomal dominant. There is limited information regarding penetrance. The initial missense variant identified by Mogensen et …
MYBPC3-related HCM	MYBPC3 pathogenic variants cause HCM through decreased gene product level or altered gene product sequence either leading to a reduction in MyBP-C content in the sarcomere or altered function. The disease mechanism is loss of function; There is evidence of haploinsufficiency (PMID 31877118; 22057632; 32841044). Variants in MYBPC3 and MYH7 collectively account for up to 50% of all clinically recog…
MYH7-related HCM	MYH7 pathogenic variants cause HCM through altered gene product sequence leading to an increase in sarcomere force generation. Variants produce an abnormal activated protein that incorporates into the sarcomere as a ‘poison peptide’. Variants can either directly affect motor function or can impact on myosin "interacting head motif" and therefore impair inactivation kinetics. There is currently no…
MYL2-related HCM	MYL2pathogenic variants cause autosomal HCM through altered gene product sequence. The disease mechanism is not definitively known but may involve destabilization of the interacting heads motif (PMID: 28606303). There is currently insufficient evidence to support haploinsufficiency (https://search.clinicalgenome.org/kb/gene-dosage/HGNC:7583). MYL2variants account for <3% of HCM cases (NBK1768; PM…
MYL3-related HCM	MYL3 pathogenic variants cause HCM through altered gene product sequence. The disease mechanism is not definitively known but may involve impairing protein-protein interaction with components of the sarcomere and destabilizing the interacting heads motif (PMID: 30275503; PMID: 28606303). There is currently no evidence to support haploinsufficiency as a mechanism (https://search.clinicalgenome.org…
TNNI3-related HCM	TNNI3 pathogenic variants cause HCM through altered gene product sequence. The disease mechanism is not definitively known but a review by Tardif et al reported functional studies on missense variants that found an increase in the Ca2+ sensitivity of myofilament activation (PMID: 21415410). ClinGen also conclude that “missense mutations have [been] shown to affect Ca2+ binding to myofilaments con…
TNNT2-related HCM	TNNT2 pathogenic variants cause HCM through altered gene product sequence. Troponin T is a regulatory protein found in striated muscles that forms a complex with troponin I (TnI) and troponin C (TnC) that, together with tropomyosin (TM), is required for Ca2+ dependent regulation of muscle contraction. The mechanism appears to be dominant negative rather than haploinsufficiency. The majority of pa…
TPM1-related HCM	TPM1 pathogenic variants cause HCM through altered gene product sequence. TPM1 encodes alpha-tropomyosin which acts to place the troponin complex on cardiac actin. The mechanism is through altered function rather than haploinsufficiency - Bottinelli et al examined the Asp175Asn variant from 2 HCM patients and found equal expression of wild type and mutant alpha-tropomyosin proteins (PMID 9440709)…
PLN-related intrinsic cardiomyopathy	Pathogenic variants in PLN cause cardiomyopathy by decreased gene product level or altered gene product sequence. Inheritance is typically autosomal dominant with incomplete penetrance but biallelic variants have been described and appear to confer an earlier onset and more severe phenotype (PMID: 12639993). PLN is encoded by one coding exon (52 amino acids). Schmitt et al described a missense va…
ALPK3-related HCM	ALPK3 pathogenic variants cause hypertrophic cardiomyopathy through decreased gene product level or altered gene product sequence. Biallelic ALPK3 variants were first associated with a rare recessive form of cardiomyopathy by Almomani et al in 2016 (PMID:26846950), with several other reports since (PMID:27106955; PMID: 31074094; PMID: 32480058). Patients display variable phenotypes but often pres…
CACNA1C-related Timothy syndrome	CACNA1C-related Timothy syndrome is caused by variants leading to altered gene product sequence. Classic Timothy syndrome (TS1) is a very rare multisystem disorder characterized by marked QT prolongation, syndactyly, immune deficiency, seizures, congenital heart defects, hypertrophic cardiomyopathy, cognitive abnormalities, learning difficulties, and intermittent hypoglycaemia (PMID: 28211989; NB…
DES-related Myofibrillar myopathy	DES-related myofibrillar myopathy is typically inherited as an autosomal dominant condition. Penetrance is incomplete with age-related onset, but simplex cases have often been found to be due to de novo heterozygous variants rather than recessive variants. Over 100 different variants have been reported, including missense variants, in-frame indels, and splice-site variants leading to exon skippin…
FHL1-related Emery-Dreifuss muscular dystrophy	FHL1-related Emery-Dreifuss muscular dystrophy is inherited as an X-linked condition. Carrier females are usually unaffected, but some exhibit a cardiac and/or skeletal muscle phenotype. The precise mechanism is unclear, but may be mediated by reduced function or dominant-negative effects of altered FHL1, associated with frameshift/truncating variants predicted to escape NMD, missense variants, o…
FLNC-related Myofibrillar myopathy	FLNC-related myofibrillar myopathy is inherited as an autosomal dominant condition with age-related onset. Myofibrillar myopathy and isolated hypertrophic cardiomyopathy have been associated with protein-altering variants in FLNC (missense, in-frame deletion, and nonsense predicted to escape NMD). The specific mechanism of disease for pathogenic missense variants is not clear, but there is a clus…
GLA-related Fabry disease	Pathogenic GLA variants cause Fabry disease by decreased gene product level or altered gene product sequence. The disease mechanism is loss of function (PMID: 18940466; PMID 26937390; PMID 6023233; PMID 2539398). GLA pathogenic variants result in mRNA instability and/or severely truncated a-galactosidase A (a-Gal A) enzyme or an enzyme with markedly decreased activity (NBK1292). Fabry disease is …
LAMP2-related Danon disease	Pathogenic LAMP2 variants cause Danon disease. Danon disease follows X-linked inheritance, with high penetrance of cardiomyopathy (dilated or hypertrophic) in hemizygous males. Onset is age-related, with an older age of onset in females than in hemizygous males, and males are more likely to have syndromic involvement (including skeletal myopathy and cognitive impairment). In the majority of cases…
PRKAG2-related cardiomyopathy	PRKAG2 pathogenic variants cause disease through altered gene product sequence. PRKAG2 syndrome is a rare, early-onset autosomal dominant inherited disease, characterized by ventricular pre-excitation, supraventricular arrhythmias, and cardiac hypertrophy (PMID: 26729852; 32259713; 32646570). There is a debate about penetrance but there appears to be variable expressivity of the clinical phenotyp…
PTPN11-related Noonan syndrome	PTPN11-related Noonan syndrome is inherited as an autosomal dominant condition with variable expressivity. Pulmonary stenosis is the most common cardiac manifestation. The penetrance of hypertrophic cardiomyopathy in PTPN11-related Noonan syndrome has been reported as 20-30%. There is no definite evidence of PTPN11 variants causing isolated cardiac disease without other features of Noonan syndrom…
PTPN11-related Noonan syndrome with multiple lentigines	Noonan syndrome with multiple lentigines (NSML, previously known as LEOPARD syndrome) is inherited as an autosomal dominant condition. Missense variants in PTPN11 are responsible for the majority of cases. Rare cases have been attributed to variants in RAF1, BRAF, and MAP2K1. There is no definite evidence of PTPN11 variants causing isolated cardiac disease without other features of NSML, but the …
RAF1-related Noonan syndrome	RAF1 variants are responsible for ~5% of Noonan syndrome cases. RAF1-related Noonan syndrome is inherited as an autosomal dominant condition. The mechanism is likely RAF1 gain of function, due to missense variants leading to activation of the Ras-MAPK pathway. The penetrance of hypertrophic cardiomyopathy is higher in patients with RAF1 variants, compared to other forms of Noonan syndrome. There …
RIT1-related Noonan syndrome	RIT1 variants are responsible for ~5% of Noonan syndrome cases. RIT1-related Noonan syndrome is inherited as an autosomal dominant condition. The penetrance of hypertrophic cardiomyopathy is higher in patients with RIT1 variants, compared to other forms of Noonan syndrome (estimated at 70-75%). There is no definite evidence of RIT1 variants causing isolated cardiac disease without other features …
TTR-related hereditary ATTR amyloidosis	The mechanism in TTR-related hereditary ATTR amyloidosis is due to altered gene product sequence. The mechanism appears to be gain-of-function; pathogenic variants cause either tetramer dissociation or monomer denaturation, which both contribute to the formation of amyloid fibrils in tissue (PMID 25604431; NBK1194). Of note, wildtype TTR can also cause an age-related late onset form of amyloidosi…
ABCC9-related Cantu Syndrome	Expert panel review pending. ABCC9 pathogenic variants cause Cantu Syndrome (CS) through altered gene product sequence. The mechanism is likely gain of function (NBK246980; PMID: 22610116; PMID: 31175705; PMID: 30089727).Harakalova et al showed that variants in ABCC9 reduce the ATP-mediated potassium channel inhibition, resulting in channel opening (PMID: 22610116). Pathophysiologic mechanisms re…
CRYAB-related Alpha-related B crystallinpathy	Expert panel review pending. CRYAB-related alpha-crystallinopathy is typically inherited as an autosomal dominant condition with age-related penetrance. The mechanism is likely altered gene product of CRYAB due to either (1) missense variants or (2) truncating variants in the 3’ region which are predicted to escape NMD. A dominant-negative mechanism has been suggested. Variants in CRYAB have been…
FXN-related Friedreich ataxia	Expert panel review pending. FXN-related Friedreich ataxia is inherited as an autosomal recessive condition. Heterozygous carriers of FXN expansions or other pathogenic variants have not been reported to develop symptoms. Homozygous expansion of the GAA triplet repeat in exon 1 of FXN is responsible for the majority of cases (95-98%). There is an inverse correlation between the size of the expans…
GAA-related Pompe disease	Expert panel review pending. Pompe disease is inherited as an autosomal recessive condition, caused by homozygous or compound heterozygous variants in GAA. The mechanism of disease is loss of function of acid alpha-glucosidase, resulting in lysosomal glycogen accumulation. There are currently over 900 variants in the Pompe variant database (N.B. this includes all known variants, regardless of pat…
MYO6-related nonsyndromic genetic hearing loss	Expert panel review pending. There is evidence from multiple reports that loss-of-function and missense variants in MYO6 are associated with autosomal dominant progressive hearing loss. Homozygosity or compound heterozygosity is associated with congenital hearing loss, suggesting a dose-dependent mechanism. The evidence for cardiac involvement is limited. Mohiddin et al. (2004, PMID: 15060111) re…
SLC25A4-related Mitochondrial disease	Expert panel review pending. Pathogenic variants in SLC25A4 cause mitochondrial DNA depletion syndrome through altered gene product sequence or absent gene product level. SLC25A4 encodes AAC1 (also known as ANT1), an ADP/ATP carrier isoform expressed at high levels in the skeletal muscle, heart and brain. “Phenotypically, SCL25A4 mutations manifest as progressive external ophthalmoplegia if trans…
BAG3-related Myofibrillar myopathy	BAG3 pathogenic variants cause a rare subtype of myofibrillar myopathy through altered gene product sequence. Of note, loss of function of BAG3 is an established cause of dilated cardiomyopathy. Multiple missense, nonsense, frameshift variants have been described in association with DCM and there is sufficient evidence for haploinsufficiency as a mechanism (https://search.clinicalgenome.org/kb/ge…

## Sheet: S8_Other_Limited
Gene	OMIM gene number	Referral indication	Disease grouping	Disease name	MONDO ID	Gene disease validity (ClinGen)	Inheritance	Allelic requirement	Inheritance modifiers	Disease-associated variant consequence	Variant classes reported with evidence of pathogenicity	Restricted repertoire of pathogenic variants	PMIDs	Narrative
ANK2	106410	Brugada syndrome	Brugada syndrome	ANK2-related Brugada syndrome	0015263	DISPUTED	NA	NA	NA	NA	NA	NA	NA	This is not an established disease gene. The gene disease validity assertion is from ClinGen. No inheritance or mechanism curations have been done in the absence of an established gene disease relationship.
CACNA2D1	114204	Brugada syndrome	Brugada syndrome	CACNA2D1-related Brugada syndrome	0015263	DISPUTED	NA	NA	NA	NA	NA	NA	NA	This is not an established disease gene. The gene disease validity assertion is from ClinGen. No inheritance or mechanism curations have been done in the absence of an established gene disease relationship.
CACNB2	600003	Brugada syndrome	Brugada syndrome	CACNB2-related Brugada syndrome	0015263	DISPUTED	NA	NA	NA	NA	NA	NA	NA	This is not an established disease gene. The gene disease validity assertion is from ClinGen. No inheritance or mechanism curations have been done in the absence of an established gene disease relationship.
GPD1L	611778	Brugada syndrome	Brugada syndrome	GPD1L-related Brugada syndrome	0015263	DISPUTED	NA	NA	NA	NA	NA	NA	NA	This is not an established disease gene. The gene disease validity assertion is from ClinGen. No inheritance or mechanism curations have been done in the absence of an established gene disease relationship.
HCN4	605206	Brugada syndrome	Brugada syndrome	HCN4-related Brugada syndrome	0015263	DISPUTED	NA	NA	NA	NA	NA	NA	NA	This is not an established disease gene. The gene disease validity assertion is from ClinGen. No inheritance or mechanism curations have been done in the absence of an established gene disease relationship.
KCND3	605411	Brugada syndrome	Brugada syndrome	KCND3-related Brugada syndrome	0015263	DISPUTED	NA	NA	NA	NA	NA	NA	NA	This is not an established disease gene. The gene disease validity assertion is from ClinGen. No inheritance or mechanism curations have been done in the absence of an established gene disease relationship.
KCNE3	604433	Brugada syndrome	Brugada syndrome	KCNE3-related Brugada syndrome	0015263	DISPUTED	NA	NA	NA	NA	NA	NA	NA	This is not an established disease gene. The gene disease validity assertion is from ClinGen. No inheritance or mechanism curations have been done in the absence of an established gene disease relationship.
KCNE5	300328	Brugada syndrome	Brugada syndrome	KCNE5-related Brugada syndrome	0015263	DISPUTED	NA	NA	NA	NA	NA	NA	NA	This is not an established disease gene. The gene disease validity assertion is from ClinGen. No inheritance or mechanism curations have been done in the absence of an established gene disease relationship.
KCNH2	152427	Brugada syndrome	Brugada syndrome	KCNH2-related Brugada syndrome	0015263	DISPUTED	NA	NA	NA	NA	NA	NA	NA	This is not an established disease gene. The gene disease validity assertion is from ClinGen. No inheritance or mechanism curations have been done in the absence of an established gene disease relationship.
KCNJ8	600935	Brugada syndrome	Brugada syndrome	KCNJ8-related Brugada syndrome	0015263	DISPUTED	NA	NA	NA	NA	NA	NA	NA	This is not an established disease gene. The gene disease validity assertion is from ClinGen. No inheritance or mechanism curations have been done in the absence of an established gene disease relationship.
PKP2	602861	Brugada syndrome	Brugada syndrome	PKP2-related Brugada syndrome	0015263	DISPUTED	NA	NA	NA	NA	NA	NA	NA	This is not an established disease gene. The gene disease validity assertion is from ClinGen. No inheritance or mechanism curations have been done in the absence of an established gene disease relationship.
RANGRF	607954	Brugada syndrome	Brugada syndrome	RANGRF-related Brugada syndrome	0015263	DISPUTED	NA	NA	NA	NA	NA	NA	NA	This is not an established disease gene. The gene disease validity assertion is from ClinGen. No inheritance or mechanism curations have been done in the absence of an established gene disease relationship.
SCN10A	604427	Brugada syndrome	Brugada syndrome	SCN10A-related Brugada syndrome	0015263	DISPUTED	NA	NA	NA	NA	NA	NA	NA	This is not an established disease gene. The gene disease validity assertion is from ClinGen. No inheritance or mechanism curations have been done in the absence of an established gene disease relationship.
SCN1B	600235	Brugada syndrome	Brugada syndrome	SCN1B-related Brugada syndrome	0015263	DISPUTED	NA	NA	NA	NA	NA	NA	NA	This is not an established disease gene. The gene disease validity assertion is from ClinGen. No inheritance or mechanism curations have been done in the absence of an established gene disease relationship.
SCN2B	601327	Brugada syndrome	Brugada syndrome	SCN2B-related Brugada syndrome	0015263	DISPUTED	NA	NA	NA	NA	NA	NA	NA	This is not an established disease gene. The gene disease validity assertion is from ClinGen. No inheritance or mechanism curations have been done in the absence of an established gene disease relationship.
SCN3B	608214	Brugada syndrome	Brugada syndrome	SCN3B-related Brugada syndrome	0015263	DISPUTED	NA	NA	NA	NA	NA	NA	NA	This is not an established disease gene. The gene disease validity assertion is from ClinGen. No inheritance or mechanism curations have been done in the absence of an established gene disease relationship.
SLMAP	602701	Brugada syndrome	Brugada syndrome	SLMAP-related Brugada syndrome	0015263	DISPUTED	NA	NA	NA	NA	NA	NA	NA	This is not an established disease gene. The gene disease validity assertion is from ClinGen. No inheritance or mechanism curations have been done in the absence of an established gene disease relationship.
TRPM4	606936	Brugada syndrome	Brugada syndrome	TRPM4-related Brugada syndrome	0015263	DISPUTED	NA	NA	NA	NA	NA	NA	NA	This is not an established disease gene. The gene disease validity assertion is from ClinGen. No inheritance or mechanism curations have been done in the absence of an established gene disease relationship.
ANK2	106410	Catecholaminergic polymorphic ventricular tachycardia (CPVT)	Classic CPVT phenotype	ANK2-related CPVT	0017990	DISPUTED	NA	NA	NA	NA	NA	NA	NA	This is not an established disease gene. The gene disease validity assertion is from ClinGen. No inheritance or mechanism curations have been done in the absence of an established gene disease relationship.
KCNJ2	600681	Catecholaminergic polymorphic ventricular tachycardia (CPVT)	Classic CPVT phenotype	KCNJ2-related CPVT	0017990	DISPUTED	NA	NA	NA	NA	NA	NA	NA	This is not an established disease gene. The gene disease validity assertion is from ClinGen. No inheritance or mechanism curations have been done in the absence of an established gene disease relationship.
PKP2	602861	Catecholaminergic polymorphic ventricular tachycardia (CPVT)	Classic CPVT phenotype	PKP2-related CPVT	0017990	DISPUTED	NA	NA	NA	NA	NA	NA	NA	This is not an established disease gene. The gene disease validity assertion is from ClinGen. No inheritance or mechanism curations have been done in the absence of an established gene disease relationship.
SCN5A	600164	Catecholaminergic polymorphic ventricular tachycardia (CPVT)	Classic CPVT phenotype	SCN5A-related CPVT	0017990	DISPUTED	NA	NA	NA	NA	NA	NA	NA	This is not an established disease gene. The gene disease validity assertion is from ClinGen. No inheritance or mechanism curations have been done in the absence of an established gene disease relationship.
CACNA1C	114205	Short QT Syndrome (SQTS)	Classic Short QT syndrome	CANA1C-related SQTS	0000453	DISPUTED	NA	NA	NA	NA	NA	NA	NA	This is not an established disease gene. The gene disease validity assertion is from ClinGen. No inheritance or mechanism curations have been done in the absence of an established gene disease relationship.
CACNA2D1	114204	Short QT Syndrome (SQTS)	Classic Short QT syndrome	CACNA2D1-related SQTS	0000453	DISPUTED	NA	NA	NA	NA	NA	NA	NA	This is not an established disease gene. The gene disease validity assertion is from ClinGen. No inheritance or mechanism curations have been done in the absence of an established gene disease relationship.
CACNB2	600003	Short QT Syndrome (SQTS)	Classic Short QT syndrome	CACNB2-related SQTS	0000453	DISPUTED	NA	NA	NA	NA	NA	NA	NA	This is not an established disease gene. The gene disease validity assertion is from ClinGen. No inheritance or mechanism curations have been done in the absence of an established gene disease relationship.
SCN5A	600165	Short QT Syndrome (SQTS)	Classic Short QT syndrome	SCN5A-related SQTS	0000453	DISPUTED	NA	NA	NA	NA	NA	NA	NA	This is not an established disease gene. The gene disease validity assertion is from ClinGen. No inheritance or mechanism curations have been done in the absence of an established gene disease relationship.
ABCC9	601439	Dilated Cardiomyopathy (DCM)	Familial Dilated Cardiomyopathy	ABBC9-related DCM	0005021;0016333	LIMITED	NA	NA	NA	NA	NA	NA	NA	This is not an established disease gene. The gene disease validity assertion is from ClinGen. No inheritance or mechanism curations have been done in the absence of an established gene disease relationship.
ACTC1	102540	Dilated Cardiomyopathy (DCM)	Familial Dilated Cardiomyopathy	ACTC1-related DCM	0005021;0016333	MODERATE	NA	NA	NA	NA	NA	NA	NA	This is not an established disease gene. The gene disease validity assertion is from ClinGen. No inheritance or mechanism curations have been done in the absence of an established gene disease relationship.
ACTN2	102573	Dilated Cardiomyopathy (DCM)	Familial Dilated Cardiomyopathy	ACTN2-related intrinsic cardiomyopathy	0005021;0016333	MODERATE	NA	NA	NA	NA	NA	NA	NA	This is not an established disease gene. The gene disease validity assertion is from ClinGen. No inheritance or mechanism curations have been done in the absence of an established gene disease relationship.
ANKRD1	609599	Dilated Cardiomyopathy (DCM)	Familial Dilated Cardiomyopathy	ANKRD1-related DCM	0005021;0016333	LIMITED	NA	NA	NA	NA	NA	NA	NA	This is not an established disease gene. The gene disease validity assertion is from ClinGen. No inheritance or mechanism curations have been done in the absence of an established gene disease relationship.
CSRP3	600824	Dilated Cardiomyopathy (DCM)	Familial Dilated Cardiomyopathy	CSRP3-related DCM	0005021;0016333	LIMITED	NA	NA	NA	NA	NA	NA	NA	This is not an established disease gene. The gene disease validity assertion is from ClinGen. No inheritance or mechanism curations have been done in the absence of an established gene disease relationship.
CTF1	600435	Dilated Cardiomyopathy (DCM)	Familial Dilated Cardiomyopathy	CTF1-related DCM	0005021;0016333	LIMITED	NA	NA	NA	NA	NA	NA	NA	This is not an established disease gene. The gene disease validity assertion is from ClinGen. No inheritance or mechanism curations have been done in the absence of an established gene disease relationship.
DSG2	125671	Dilated Cardiomyopathy (DCM)	Familial Dilated Cardiomyopathy	DSG2-related DCM	0005021;0016333	LIMITED	NA	NA	NA	NA	NA	NA	NA	This is not an established disease gene. The gene disease validity assertion is from ClinGen. No inheritance or mechanism curations have been done in the absence of an established gene disease relationship.
DTNA	601239	Dilated Cardiomyopathy (DCM)	Familial Dilated Cardiomyopathy	DTNA-related DCM	0005021;0016333	LIMITED	NA	NA	NA	NA	NA	NA	NA	This is not an established disease gene. The gene disease validity assertion is from ClinGen. No inheritance or mechanism curations have been done in the absence of an established gene disease relationship.
EYA4	603550	Dilated Cardiomyopathy (DCM)	Familial Dilated Cardiomyopathy	EYA4-related DCM	0005021;0016333	LIMITED	NA	NA	NA	NA	NA	NA	NA	This is not an established disease gene. The gene disease validity assertion is from ClinGen. No inheritance or mechanism curations have been done in the absence of an established gene disease relationship.
GATAD1	614518	Dilated Cardiomyopathy (DCM)	Familial Dilated Cardiomyopathy	GATAD1-related DCM	0005021;0016333	LIMITED	NA	NA	NA	NA	NA	NA	NA	This is not an established disease gene. The gene disease validity assertion is from ClinGen. No inheritance or mechanism curations have been done in the absence of an established gene disease relationship.
ILK	602366	Dilated Cardiomyopathy (DCM)	Familial Dilated Cardiomyopathy	ILK-related DCM	0005021;0016333	LIMITED	NA	NA	NA	NA	NA	NA	NA	This is not an established disease gene. The gene disease validity assertion is from ClinGen. No inheritance or mechanism curations have been done in the absence of an established gene disease relationship.
JPH2	605267	Dilated Cardiomyopathy (DCM)	Familial Dilated Cardiomyopathy	JPH2-related DCM	0005021;0016333	MODERATE	NA	NA	NA	NA	NA	NA	NA	This is not an established disease gene. The gene disease validity assertion is from ClinGen. No inheritance or mechanism curations have been done in the absence of an established gene disease relationship.
LAMA4	600133	Dilated Cardiomyopathy (DCM)	Familial Dilated Cardiomyopathy	LAMA4-related DCM	0005021;0016333	LIMITED	NA	NA	NA	NA	NA	NA	NA	This is not an established disease gene. The gene disease validity assertion is from ClinGen. No inheritance or mechanism curations have been done in the absence of an established gene disease relationship.
LDB3	605906	Dilated Cardiomyopathy (DCM)	Familial Dilated Cardiomyopathy	LDB3-related DCM	0005021;0016333	LIMITED	NA	NA	NA	NA	NA	NA	NA	This is not an established disease gene. The gene disease validity assertion is from ClinGen. No inheritance or mechanism curations have been done in the absence of an established gene disease relationship.
MYBPC3	600959	Dilated Cardiomyopathy (DCM)	Familial Dilated Cardiomyopathy	MYBPC3-related DCM	0005021;0016333	LIMITED	NA	NA	NA	NA	NA	NA	NA	This is not an established disease gene. The gene disease validity assertion is from ClinGen. No inheritance or mechanism curations have been done in the absence of an established gene disease relationship.
MYH6	160710	Dilated Cardiomyopathy (DCM)	Familial Dilated Cardiomyopathy	MYH6-related DCM	0005021;0016333	LIMITED	NA	NA	NA	NA	NA	NA	NA	This is not an established disease gene. The gene disease validity assertion is from ClinGen. No inheritance or mechanism curations have been done in the absence of an established gene disease relationship.
MYL2	160781	Dilated Cardiomyopathy (DCM)	Familial Dilated Cardiomyopathy	MYL2-related DCM	0005021;0016333	LIMITED	NA	NA	NA	NA	NA	NA	NA	This is not an established disease gene. The gene disease validity assertion is from ClinGen. No inheritance or mechanism curations have been done in the absence of an established gene disease relationship.
MYPN	608517	Dilated Cardiomyopathy (DCM)	Familial Dilated Cardiomyopathy	MYPN-related DCM	0005021;0016333	LIMITED	NA	NA	NA	NA	NA	NA	NA	This is not an established disease gene. The gene disease validity assertion is from ClinGen. No inheritance or mechanism curations have been done in the absence of an established gene disease relationship.
NEBL	605491	Dilated Cardiomyopathy (DCM)	Familial Dilated Cardiomyopathy	NEBL-related DCM	0005021;0016333	LIMITED	NA	NA	NA	NA	NA	NA	NA	This is not an established disease gene. The gene disease validity assertion is from ClinGen. No inheritance or mechanism curations have been done in the absence of an established gene disease relationship.
NEXN	613121	Dilated Cardiomyopathy (DCM)	Familial Dilated Cardiomyopathy	NEXN-related DCM	0005021;0016333	MODERATE	NA	NA	NA	NA	NA	NA	NA	This is not an established disease gene. The gene disease validity assertion is from ClinGen. No inheritance or mechanism curations have been done in the absence of an established gene disease relationship.
NKX2-5	600584	Dilated Cardiomyopathy (DCM)	Familial Dilated Cardiomyopathy	NKX2-5-related DCM	0005021;0016333	LIMITED	NA	NA	NA	NA	NA	NA	NA	This is not an established disease gene. The gene disease validity assertion is from ClinGen. No inheritance or mechanism curations have been done in the absence of an established gene disease relationship.
OBSCN	608616	Dilated Cardiomyopathy (DCM)	Familial Dilated Cardiomyopathy	OBSCN-related DCM	0005021;0016333	LIMITED	NA	NA	NA	NA	NA	NA	NA	This is not an established disease gene. The gene disease validity assertion is from ClinGen. No inheritance or mechanism curations have been done in the absence of an established gene disease relationship.
PLEKHM2	609613	Dilated Cardiomyopathy (DCM)	Familial Dilated Cardiomyopathy	PLEKHM2-related DCM	0005021;0016333	LIMITED	NA	NA	NA	NA	NA	NA	NA	This is not an established disease gene. The gene disease validity assertion is from ClinGen. No inheritance or mechanism curations have been done in the absence of an established gene disease relationship.
PRDM16	605557	Dilated Cardiomyopathy (DCM)	Familial Dilated Cardiomyopathy	PRDM16-related DCM	0005021;0016333	LIMITED	NA	NA	NA	NA	NA	NA	NA	This is not an established disease gene. The gene disease validity assertion is from ClinGen. No inheritance or mechanism curations have been done in the absence of an established gene disease relationship.
PSEN2	600759	Dilated Cardiomyopathy (DCM)	Familial Dilated Cardiomyopathy	PSEN2-related DCM	0005021;0016333	LIMITED	NA	NA	NA	NA	NA	NA	NA	This is not an established disease gene. The gene disease validity assertion is from ClinGen. No inheritance or mechanism curations have been done in the absence of an established gene disease relationship.
SGCD	601411	Dilated Cardiomyopathy (DCM)	Familial Dilated Cardiomyopathy	SGCD-related DCM	0005021;0016333	LIMITED	NA	NA	NA	NA	NA	NA	NA	This is not an established disease gene. The gene disease validity assertion is from ClinGen. No inheritance or mechanism curations have been done in the absence of an established gene disease relationship.
TBX20	606061	Dilated Cardiomyopathy (DCM)	Familial Dilated Cardiomyopathy	TBX20-related DCM	0005021;0016333	LIMITED	NA	NA	NA	NA	NA	NA	NA	This is not an established disease gene. The gene disease validity assertion is from ClinGen. No inheritance or mechanism curations have been done in the absence of an established gene disease relationship.
TCAP	604488	Dilated Cardiomyopathy (DCM)	Familial Dilated Cardiomyopathy	TCAP-related DCM	0005021;0016333	LIMITED	NA	NA	NA	NA	NA	NA	NA	This is not an established disease gene. The gene disease validity assertion is from ClinGen. No inheritance or mechanism curations have been done in the absence of an established gene disease relationship.
TNNI3	191044	Dilated Cardiomyopathy (DCM)	Familial Dilated Cardiomyopathy	TNNI3-related DCM	0005021;0016333	MODERATE	NA	NA	NA	NA	NA	NA	NA	This is not an established disease gene. The gene disease validity assertion is from ClinGen. No inheritance or mechanism curations have been done in the absence of an established gene disease relationship.
TNNI3K	613932	Dilated Cardiomyopathy (DCM)	Familial Dilated Cardiomyopathy	TNNI3K-related DCM	0005021;0016333	LIMITED	NA	NA	NA	NA	NA	NA	NA	This is not an established disease gene. The gene disease validity assertion is from ClinGen. No inheritance or mechanism curations have been done in the absence of an established gene disease relationship.
TPM1	191010	Dilated Cardiomyopathy (DCM)	Familial Dilated Cardiomyopathy	TPM1-related DCM	0005021;0016333	MODERATE	NA	NA	NA	NA	NA	NA	NA	This is not an established disease gene. The gene disease validity assertion is from ClinGen. No inheritance or mechanism curations have been done in the absence of an established gene disease relationship.
VCL	193065	Dilated Cardiomyopathy (DCM)	Familial Dilated Cardiomyopathy	VCL-related DCM	0005021;0016333	MODERATE	NA	NA	NA	NA	NA	NA	NA	This is not an established disease gene. The gene disease validity assertion is from ClinGen. No inheritance or mechanism curations have been done in the absence of an established gene disease relationship.
ANKRD1	609599	Hypertrophic Cardiomyopathy (HCM)	Familial hypertrophic cardiomyopathy	ANKRD1-related HCM	0005045;0024573	LIMITED	NA	NA	NA	NA	NA	NA	NA	This is not an established disease gene. The gene disease validity assertion is from ClinGen. No inheritance or mechanism curations have been done in the absence of an established gene disease relationship.
CALR3	611414	Hypertrophic Cardiomyopathy (HCM)	Familial hypertrophic cardiomyopathy	CALR3-related HCM	0005045;0024573	LIMITED	NA	NA	NA	NA	NA	NA	NA	This is not an established disease gene. The gene disease validity assertion is from ClinGen. No inheritance or mechanism curations have been done in the absence of an established gene disease relationship.
CSRP3	600824	Hypertrophic Cardiomyopathy (HCM)	Familial hypertrophic cardiomyopathy	CSRP3-related HCM	0005045;0024573	MODERATE	NA	NA	NA	NA	NA	NA	NA	This is not an established disease gene. The gene disease validity assertion is from ClinGen. No inheritance or mechanism curations have been done in the absence of an established gene disease relationship.
JPH2	605267	Hypertrophic Cardiomyopathy (HCM)	Familial hypertrophic cardiomyopathy	JPH2-related HCM	0005045;0024573	MODERATE	NA	NA	NA	NA	NA	NA	NA	This is not an established disease gene. The gene disease validity assertion is from ClinGen. No inheritance or mechanism curations have been done in the absence of an established gene disease relationship.
KLF10	601878	Hypertrophic Cardiomyopathy (HCM)	Familial hypertrophic cardiomyopathy	KLF10-related HCM	0005045;0024573	LIMITED	NA	NA	NA	NA	NA	NA	NA	This is not an established disease gene. The gene disease validity assertion is from ClinGen. No inheritance or mechanism curations have been done in the absence of an established gene disease relationship.
MYH6	160710	Hypertrophic Cardiomyopathy (HCM)	Familial hypertrophic cardiomyopathy	MYH6-related HCM	0005045;0024573	LIMITED	NA	NA	NA	NA	NA	NA	NA	This is not an established disease gene. The gene disease validity assertion is from ClinGen. No inheritance or mechanism curations have been done in the absence of an established gene disease relationship.
MYLK2	606566	Hypertrophic Cardiomyopathy (HCM)	Familial hypertrophic cardiomyopathy	MYLK2-related HCM	0005045;0024573	LIMITED	NA	NA	NA	NA	NA	NA	NA	This is not an established disease gene. The gene disease validity assertion is from ClinGen. No inheritance or mechanism curations have been done in the absence of an established gene disease relationship.
MYOM1	603508	Hypertrophic Cardiomyopathy (HCM)	Familial hypertrophic cardiomyopathy	MYOM1-related HCM	0005045;0024573	LIMITED	NA	NA	NA	NA	NA	NA	NA	This is not an established disease gene. The gene disease validity assertion is from ClinGen. No inheritance or mechanism curations have been done in the absence of an established gene disease relationship.
MYOZ2	605602	Hypertrophic Cardiomyopathy (HCM)	Familial hypertrophic cardiomyopathy	MYOZ2-related HCM	0005045;0024573	LIMITED	NA	NA	NA	NA	NA	NA	NA	This is not an established disease gene. The gene disease validity assertion is from ClinGen. No inheritance or mechanism curations have been done in the absence of an established gene disease relationship.
MYPN	608517	Hypertrophic Cardiomyopathy (HCM)	Familial hypertrophic cardiomyopathy	MYPN-related HCM	0005045;0024573	LIMITED	NA	NA	NA	NA	NA	NA	NA	This is not an established disease gene. The gene disease validity assertion is from ClinGen. No inheritance or mechanism curations have been done in the absence of an established gene disease relationship.
NEXN	613121	Hypertrophic Cardiomyopathy (HCM)	Familial hypertrophic cardiomyopathy	NEXN-related HCM	0005045;0024573	LIMITED	NA	NA	NA	NA	NA	NA	NA	This is not an established disease gene. The gene disease validity assertion is from ClinGen. No inheritance or mechanism curations have been done in the absence of an established gene disease relationship.
PDLIM3	605889	Hypertrophic Cardiomyopathy (HCM)	Familial hypertrophic cardiomyopathy	PDLIM3-related HCM	0005045;0024573	LIMITED	NA	NA	NA	NA	NA	NA	NA	This is not an established disease gene. The gene disease validity assertion is from ClinGen. No inheritance or mechanism curations have been done in the absence of an established gene disease relationship.
RYR2	180903	Hypertrophic Cardiomyopathy (HCM)	Familial hypertrophic cardiomyopathy	RYR2-related HCM	0005045;0024573	LIMITED	NA	NA	NA	NA	NA	NA	NA	This is not an established disease gene. The gene disease validity assertion is from ClinGen. No inheritance or mechanism curations have been done in the absence of an established gene disease relationship.
TMPO	188380	Hypertrophic Cardiomyopathy (HCM)	Familial hypertrophic cardiomyopathy	TMPO-related HCM	0005045;0024573	NO KNOWN DISEASE RELATIONSHIP	NA	NA	NA	NA	NA	NA	NA	This is not an established disease gene. The gene disease validity assertion is from ClinGen. No inheritance or mechanism curations have been done in the absence of an established gene disease relationship.
TNNC1	191040	Hypertrophic Cardiomyopathy (HCM)	Familial hypertrophic cardiomyopathy	TNNC1-related HCM	0005045;0024573	MODERATE	NA	NA	NA	NA	NA	NA	NA	This is not an established disease gene. The gene disease validity assertion is from ClinGen. No inheritance or mechanism curations have been done in the absence of an established gene disease relationship.
TNNC2	191039	Hypertrophic Cardiomyopathy (HCM)	Familial hypertrophic cardiomyopathy	TNNC2-related HCM	0005045;0024573	NO KNOWN DISEASE RELATIONSHIP	NA	NA	NA	NA	NA	NA	NA	This is not an established disease gene. The gene disease validity assertion is from ClinGen. No inheritance or mechanism curations have been done in the absence of an established gene disease relationship.
TTN	188841	Hypertrophic Cardiomyopathy (HCM)	Familial hypertrophic cardiomyopathy	TTN-related HCM	0005045;0024573	LIMITED	NA	NA	NA	NA	NA	NA	NA	This is not an established disease gene. The gene disease validity assertion is from ClinGen. No inheritance or mechanism curations have been done in the absence of an established gene disease relationship.
VCL	193065	Hypertrophic Cardiomyopathy (HCM)	Familial hypertrophic cardiomyopathy	VCL-related HCM	0005045;0024573	LIMITED	NA	NA	NA	NA	NA	NA	NA	This is not an established disease gene. The gene disease validity assertion is from ClinGen. No inheritance or mechanism curations have been done in the absence of an established gene disease relationship.
ACTC1	102540	Arrhythmogenic right ventricular cardiomyopathy (ARVC)	Familial isolated arrhythmogenic cardiomyopathy	ACTC1-related ARVC	0016587	NO KNOWN DISEASE RELATIONSHIP	NA	NA	NA	NA	NA	NA	NA	This is not an established disease gene. The gene disease validity assertion is from ClinGen. No inheritance or mechanism curations have been done in the absence of an established gene disease relationship.
CDH2	114020	Arrhythmogenic right ventricular cardiomyopathy (ARVC)	Familial isolated arrhythmogenic cardiomyopathy	CDH2-related ARVC	0016587	LIMITED	NA	NA	NA	NA	NA	NA	NA	This is not an established disease gene. The gene disease validity assertion is from ClinGen. No inheritance or mechanism curations have been done in the absence of an established gene disease relationship.
CTNNA3	607667	Arrhythmogenic right ventricular cardiomyopathy (ARVC)	Familial isolated arrhythmogenic cardiomyopathy	CTNNA3-related ARVC	0016587	LIMITED	NA	NA	NA	NA	NA	NA	NA	This is not an established disease gene. The gene disease validity assertion is from ClinGen. No inheritance or mechanism curations have been done in the absence of an established gene disease relationship.
DES	125660	Arrhythmogenic right ventricular cardiomyopathy (ARVC)	Familial isolated arrhythmogenic cardiomyopathy	DES-related ARVC	0016587	MODERATE	NA	NA	NA	NA	NA	NA	NA	This is not an established disease gene. The gene disease validity assertion is from ClinGen. No inheritance or mechanism curations have been done in the absence of an established gene disease relationship.
LDB3	605906	Arrhythmogenic right ventricular cardiomyopathy (ARVC)	Familial isolated arrhythmogenic cardiomyopathy	LDB3-related ARVC	0016587	DISPUTED	NA	NA	NA	NA	NA	NA	NA	This is not an established disease gene. The gene disease validity assertion is from ClinGen. No inheritance or mechanism curations have been done in the absence of an established gene disease relationship.
LMNA	150330	Arrhythmogenic right ventricular cardiomyopathy (ARVC)	Familial isolated arrhythmogenic cardiomyopathy	LMNA-related ARVC	0016587	LIMITED	NA	NA	NA	NA	NA	NA	NA	This is not an established disease gene. The gene disease validity assertion is from ClinGen. No inheritance or mechanism curations have been done in the absence of an established gene disease relationship.
MYBPC3	600958	Arrhythmogenic right ventricular cardiomyopathy (ARVC)	Familial isolated arrhythmogenic cardiomyopathy	MYBPC3-realted ARVC	0016587	LIMITED	NA	NA	NA	NA	NA	NA	NA	This is not an established disease gene. The gene disease validity assertion is from ClinGen. No inheritance or mechanism curations have been done in the absence of an established gene disease relationship.
MYH7	160760	Arrhythmogenic right ventricular cardiomyopathy (ARVC)	Familial isolated arrhythmogenic cardiomyopathy	MYH7-related ARVC	0016587	LIMITED	NA	NA	NA	NA	NA	NA	NA	This is not an established disease gene. The gene disease validity assertion is from ClinGen. No inheritance or mechanism curations have been done in the absence of an established gene disease relationship.
MYL2	160781	Arrhythmogenic right ventricular cardiomyopathy (ARVC)	Familial isolated arrhythmogenic cardiomyopathy	MYL2-related ARVC	0016587	NO KNOWN DISEASE RELATIONSHIP	NA	NA	NA	NA	NA	NA	NA	This is not an established disease gene. The gene disease validity assertion is from ClinGen. No inheritance or mechanism curations have been done in the absence of an established gene disease relationship.
MYL3	160790	Arrhythmogenic right ventricular cardiomyopathy (ARVC)	Familial isolated arrhythmogenic cardiomyopathy	MYL3-related ARVC	0016587	LIMITED	NA	NA	NA	NA	NA	NA	NA	This is not an established disease gene. The gene disease validity assertion is from ClinGen. No inheritance or mechanism curations have been done in the absence of an established gene disease relationship.
PLN	172405	Arrhythmogenic right ventricular cardiomyopathy (ARVC)	Familial isolated arrhythmogenic cardiomyopathy	PLN -related ARVC	0016587	MODERATE	NA	NA	NA	NA	NA	NA	NA	This is not an established disease gene. The gene disease validity assertion is from ClinGen. No inheritance or mechanism curations have been done in the absence of an established gene disease relationship.
RYR2	180902	Arrhythmogenic right ventricular cardiomyopathy (ARVC)	Familial isolated arrhythmogenic cardiomyopathy	RYR2-related ARVC	0016587	REFUTED	NA	NA	NA	NA	NA	NA	NA	This is not an established disease gene. The gene disease validity assertion is from ClinGen. No inheritance or mechanism curations have been done in the absence of an established gene disease relationship.
SCN5A	600163	Arrhythmogenic right ventricular cardiomyopathy (ARVC)	Familial isolated arrhythmogenic cardiomyopathy	SCN5A-related ARVC	0016587	LIMITED	NA	NA	NA	NA	NA	NA	NA	This is not an established disease gene. The gene disease validity assertion is from ClinGen. No inheritance or mechanism curations have been done in the absence of an established gene disease relationship.
TGFB3	190230	Arrhythmogenic right ventricular cardiomyopathy (ARVC)	Familial isolated arrhythmogenic cardiomyopathy	TGFB3-related ARVC	0016587	LIMITED	NA	NA	NA	NA	NA	NA	NA	This is not an established disease gene. The gene disease validity assertion is from ClinGen. No inheritance or mechanism curations have been done in the absence of an established gene disease relationship.
TJP1	601009	Arrhythmogenic right ventricular cardiomyopathy (ARVC)	Familial isolated arrhythmogenic cardiomyopathy	TJP1-related ARVC	0016587	LIMITED	NA	NA	NA	NA	NA	NA	NA	This is not an established disease gene. The gene disease validity assertion is from ClinGen. No inheritance or mechanism curations have been done in the absence of an established gene disease relationship.
TNNC1	191040	Arrhythmogenic right ventricular cardiomyopathy (ARVC)	Familial isolated arrhythmogenic cardiomyopathy	TNNC1-related ARVC	0016587	NO KNOWN DISEASE RELATIONSHIP	NA	NA	NA	NA	NA	NA	NA	This is not an established disease gene. The gene disease validity assertion is from ClinGen. No inheritance or mechanism curations have been done in the absence of an established gene disease relationship.
TNNI3	191044	Arrhythmogenic right ventricular cardiomyopathy (ARVC)	Familial isolated arrhythmogenic cardiomyopathy	TNNI3-related ARVC	0016587	NO KNOWN DISEASE RELATIONSHIP	NA	NA	NA	NA	NA	NA	NA	This is not an established disease gene. The gene disease validity assertion is from ClinGen. No inheritance or mechanism curations have been done in the absence of an established gene disease relationship.
TNNT2	191045	Arrhythmogenic right ventricular cardiomyopathy (ARVC)	Familial isolated arrhythmogenic cardiomyopathy	TNNT2-related ARVC	0016587	NO KNOWN DISEASE RELATIONSHIP	NA	NA	NA	NA	NA	NA	NA	This is not an established disease gene. The gene disease validity assertion is from ClinGen. No inheritance or mechanism curations have been done in the absence of an established gene disease relationship.
TPM1	191010	Arrhythmogenic right ventricular cardiomyopathy (ARVC)	Familial isolated arrhythmogenic cardiomyopathy	TPM1-related ARVC	0016587	NO KNOWN DISEASE RELATIONSHIP	NA	NA	NA	NA	NA	NA	NA	This is not an established disease gene. The gene disease validity assertion is from ClinGen. No inheritance or mechanism curations have been done in the absence of an established gene disease relationship.
TTN	188840	Arrhythmogenic right ventricular cardiomyopathy (ARVC)	Familial isolated arrhythmogenic cardiomyopathy	TTN-related ARVC	0016587	LIMITED	NA	NA	NA	NA	NA	NA	NA	This is not an established disease gene. The gene disease validity assertion is from ClinGen. No inheritance or mechanism curations have been done in the absence of an established gene disease relationship.
AKAP9	604001	Long QT Syndrome (LQTS)	Familial Long QT Syndrome	AKAP9-related LQTS	0002442;0019171	DISPUTED	NA	NA	NA	NA	NA	NA	NA	This is not an established disease gene. The gene disease validity assertion is from ClinGen. No inheritance or mechanism curations have been done in the absence of an established gene disease relationship.
ANK2	106410	Long QT Syndrome (LQTS)	Familial Long QT Syndrome	ANK2-related LQTS	0002442;0019171	DISPUTED	NA	NA	NA	NA	NA	NA	NA	This is not an established disease gene. The gene disease validity assertion is from ClinGen. No inheritance or mechanism curations have been done in the absence of an established gene disease relationship.
CACNA1C	114205	Long QT Syndrome (LQTS)	Familial Long QT Syndrome	CACNA1C-related LQTS	0002442;0019171	MODERATE	NA	NA	NA	NA	NA	NA	NA	This is not an established disease gene. The gene disease validity assertion is from ClinGen. No inheritance or mechanism curations have been done in the absence of an established gene disease relationship.
CAV3	601253	Long QT Syndrome (LQTS)	Familial Long QT Syndrome	CAV3-related LQTS	0002442;0019171	LIMITED	NA	NA	NA	NA	NA	NA	NA	This is not an established disease gene. The gene disease validity assertion is from ClinGen. No inheritance or mechanism curations have been done in the absence of an established gene disease relationship.
KCNE1	176261	Long QT Syndrome (LQTS)	Familial Long QT Syndrome	KCNE1-related LQTS	0002442;0019171	LIMITED	NA	NA	NA	NA	NA	NA	NA	This is not an established disease gene. The gene disease validity assertion is from ClinGen. No inheritance or mechanism curations have been done in the absence of an established gene disease relationship.
KCNE2	603796	Long QT Syndrome (LQTS)	Familial Long QT Syndrome	KCNE2-related LQTS	0002442;0019171	DISPUTED	NA	NA	NA	NA	NA	NA	NA	This is not an established disease gene. The gene disease validity assertion is from ClinGen. No inheritance or mechanism curations have been done in the absence of an established gene disease relationship.
KCNJ2	600681	Long QT Syndrome (LQTS)	Familial Long QT Syndrome	KCNJ2-related LQTS	0002442;0019171	LIMITED	NA	NA	NA	NA	NA	NA	NA	This is not an established disease gene. The gene disease validity assertion is from ClinGen. No inheritance or mechanism curations have been done in the absence of an established gene disease relationship.
KCNJ5	600734	Long QT Syndrome (LQTS)	Familial Long QT Syndrome	KCNJ5-related LQTS	0002442;0019171	DISPUTED	NA	NA	NA	NA	NA	NA	NA	This is not an established disease gene. The gene disease validity assertion is from ClinGen. No inheritance or mechanism curations have been done in the absence of an established gene disease relationship.
SCN4B	608256	Long QT Syndrome (LQTS)	Familial Long QT Syndrome	SCN4B-related LQTS	0002442;0019171	DISPUTED	NA	NA	NA	NA	NA	NA	NA	This is not an established disease gene. The gene disease validity assertion is from ClinGen. No inheritance or mechanism curations have been done in the absence of an established gene disease relationship.
SNTA1	601017	Long QT Syndrome (LQTS)	Familial Long QT Syndrome	SNTA1-related LQTS	0002442;0019171	DISPUTED	NA	NA	NA	NA	NA	NA	NA	This is not an established disease gene. The gene disease validity assertion is from ClinGen. No inheritance or mechanism curations have been done in the absence of an established gene disease relationship.
ACTN2	102573	Hypertrophic Cardiomyopathy (HCM)	Rare syndromic disorder with hypertrophic cardiomyopathy - isolated LVH	ACTN2-related intrinsic cardiomyopathy	0005045;0024573	MODERATE	NA	NA	NA	NA	NA	NA	NA	This is not an established disease gene. The gene disease validity assertion is from ClinGen. No inheritance or mechanism curations have been done in the absence of an established gene disease relationship.
